# Supplementary material for: Plutonic xenoliths from Martinique, Lesser Antilles: evidence for open system processes and reactive melt flow in island arc crust
Source: Contrib Mineral Petrol. 2016 Sep 27;171(10):87. doi: 10.1007/s00410-016-1299-8 (PMC7175713; doi:10.1007/s00410-016-1299-8)
Supplement: Supplementary file 1 — Excel file of Supplementary Data (XLSX 417 kb) [file 410_2016_1299_MOESM1_ESM.xlsx]

## Sheet: Whole-rock major and trace
Martinique whole-rock major and trace elements
	Normalised to 100 wt. %											Trace elements by XRF										Trace elements by Solution ICP-MS
Sample	SiO2	Al2O3	Fe2O3	MgO	P2O5	MnO	CaO	Na2O	K2O	TiO2	Total	V	Cr	Rb	Nb	Sr	Y	Zr	Co	Ni	Ba	45Sc	49Ti	51V	52Cr	53Cr	55Mn	59Co	60Ni	63Cu	65Cu	66Zn	71Ga	85Rb	88Sr	89Y	90Zr	93Nb	133Cs	137Ba	139La	140Ce	141Pr	143Nd	147Sm	149Sm	151Eu	153Eu	157Gd
Plutonics
MQ45	48.8091	26.1259	5.8314	2.19104	0.164604	0.0923389	13.0981	2.77017	0.210774	0.706593	100	205.693	8.82621	3.47477	2.58646	284.627	14.4889	34.2763	4.69416	0.550091	88.6703	14.31	0.847	274.8	11.3	10.29	0.085	15.83	11.69	16.92	19.35	55.59	22.73	2.083	289.2	13.3	15.32	2.223	0.119	87.37	6.474	13.57	1.955	8.868	2.182	2.164	1.493	1.493	2.507
MQ44	42.9866	26.3398	7.04402	6.64165	0.0140479	0.0852908	15.6534	0.742532	0.120411	0.372269	100	215.552	15.5314	4.6635	0.699044	371.047	1.10242	12.2151	10.0706	28.4476	28.7507	21.14	0.45	281.8	20.71	17.8	0.083	35.65	28.36	13.76	16.55	35.19	13.5	1.102	371.1	3.418	5.042	0.144	0.041	15.13	0.532	1.317	0.226	1.195	0.393	0.401	0.214	0.215	0.553
MQ44 repeat	42.9866	26.3398	7.04402	6.64165	0.0140479	0.0852908	15.6534	0.742532	0.120411	0.372269	100	215.552	15.5314	4.6635	0.699044	371.047	1.10242	12.2151	10.0706	28.4476	28.7507	20.81	0.435	273.9	20.11	17.11	0.082	34.77	27.65	13.07	15.87	34.58	13.29	1.085	375.2	3.326	4.926	0.143	0.04	14.78	0.532	1.302	0.223	1.181	0.39	0.411	0.212	0.216	0.558
MQ48	43.5537	29.0391	4.07724	6.11984	0.0109657	0.0548284	16.1893	0.667909	0.109657	0.177445	100	73.1577	8.41568	4.84638	-0.279618	339.337	0.157488	9.54999	8.51498	33.0841	19.5254	12.63	0.203	87.77	11.2	10.02	0.054	28.71	35.91	33.37	35.3	18.86	12.35	2.867	341.7	2.124	2.749	0.093	0.111	11.78	0.427	0.947	0.156	0.774	0.246	0.256	0.176	0.178	0.347
MQ42	40.325	22.4654	13.1836	6.38764	0.0150842	0.112628	15.4864	0.814545	0.110617	1.09913	100	742.332	7.7999	4.38918	1.74761	298.749	6.06329	15.9166	12.9635	21.4536	35.916	42.34	1.37	741.9	8.309	7.982	0.108	45.12	12.72	21.38	24.76	60.63	18.61	1.8	306.6	6.337	6.673	0.144	0.158	21.18	0.768	1.616	0.325	1.793	0.69	0.688	0.361	0.356	1.006
MQ61	40.4264	22.8285	12.8067	7.22285	0.0159709	0.127767	14.9528	0.638837	0.0798547	0.900361	100	578.147	13.8893	3.56621	2.44665	347.54	7.32319	15.4725	13.7004	26.0115	21.4063	36.68	1.119	584.3	16.21	14.79	0.123	46.62	14.57	10.79	13.83	59.31	17.2	0.355	347.5	3.895	5.049	0.191	0.014	10.83	0.901	1.97	0.332	1.668	0.507	0.508	0.274	0.274	0.686
MQ43	42.5927	22.4346	12.2453	6.13868	0.0290838	0.186537	14.5519	0.962773	0.120347	0.738126	100	316.55	3.14733	3.29188	2.23694	328.006	7.8744	19.5442	9.71581	8.88005	33.5872	22.68	0.904	425.1	0.348	1.179	0.178	33.04	4.671	25.44	28.27	77.54	18.29	1.174	336.4	6.082	10.27	0.329	0.117	21.47	1.336	3.095	0.514	2.542	0.784	0.771	0.405	0.408	1.001
MQ28	44.2583	24.0233	5.83295	8.3325	0.0130289	0.0962136	16.4164	0.681513	0.0902002	0.255567	100	103.687	153.467	3.47477	0.559235	377.727	8.34686	13.8438	10.0433	33.1627	24.2724	40.73	0.303	134.7	208.1	169.7	0.095	35.16	37.36	7.436	9.878	30.07	12.84	0.502	381.5	4.01	5.537	0.141	0.018	17.08	1.205	2.352	0.347	1.728	0.523	0.529	0.292	0.289	0.709
MQ10	43.6697	22.7364	7.98848	7.75174	0.0201475	0.0936858	14.345	1.91401	0.32236	1.15848	100	463.985	6.22624	5.48647	0.699044	339.591	14.1739	19.9883	10.6983	27.1902	47.3804	71.22	1.101	463.4	10.09	9.239	0.092	35.58	21.55	32.75	35.29	36.29	14.77	2.653	338	13.33	13.08	0.444	0.159	41.59	1.193	3.062	0.619	3.587	1.393	1.432	0.595	0.592	2.144
MQ10	43.6697	22.7364	7.98848	7.75174	0.0201475	0.0936858	14.345	1.91401	0.32236	1.15848	100	463.985	6.22624	5.48647	0.699044	339.591	14.1739	19.9883	10.6983	27.1902	47.3804	70.36	1.098	461.2	9.735	9.024	0.09	34.6	20.84	30.92	34.41	35.08	14.28	2.611	339.5	13.24	12.93	0.433	0.155	41.44	1.193	3.097	0.623	3.607	1.403	1.429	0.602	0.595	2.173
MQ12	40.8186	20.2733	15.1672	6.82223	0.204445	0.250773	13.3343	1.36968	0.120854	1.63858	100	525.604	12.2472	4.11485	4.40398	324.286	31.1826	21.9131	11.79	13.2022	36.6325	52.99	1.55	515.3	10.11	9.291	0.233	39.87	9.567	22.36	26.26	121.3	20.16	0.805	329.9	28.21	13.07	1.622	0.068	22.74	2.597	8.444	1.755	10.48	3.605	3.626	1.198	1.192	4.929
MQ30	43.5736	23.0287	8.03492	7.08058	0.0231293	0.0935228	15.2452	1.58888	0.261462	1.06998	100	465.89	20.5261	4.84638	1.11847	336.293	12.599	19.1	9.25185	22.5538	46.1265	68.15	1.309	463	27.77	24.06	0.089	33	22.51	37.79	40.62	36.85	14.47	1.406	333.7	11.5	11.62	0.395	0.042	33.63	1.039	2.837	0.546	3.135	1.223	1.231	0.499	0.496	1.87
MQ30	43.5736	23.0287	8.03492	7.08058	0.0231293	0.0935228	15.2452	1.58888	0.261462	1.06998	100	465.89	20.5261	4.84638	1.11847	336.293	12.599	19.1	9.25185	22.5538	46.1265	67.48	1.155	465.1	27.95	24.01	0.089	33.92	23.16	39.64	41.58	37.19	14.38	1.399	334.5	11.62	11.69	0.398	0.042	33.25	1.032	2.828	0.541	3.131	1.216	1.227	0.509	0.501	1.849
MQ59	39.8947	24.0215	11.7889	6.79098	0.0110931	0.0826938	14.6025	1.36142	0.201692	1.24444	100	657.131	5.06309	2.83468	1.39809	292.069	11.0242	15.1763	13.291	16.7385	30.3629	51.7	1.312	801.7	5.379	5.503	0.083	48.05	22.87	74.01	75.83	55.48	18.77	1.435	288	8.181	6.356	0.22	0.048	19.75	0.502	1.484	0.305	1.92	0.834	0.829	0.416	0.407	1.321
MQ39	40.9261	22.3178	12.2949	6.74964	0.0150796	0.128679	14.5166	1.43759	0.221168	1.39235	100	574.17	14.2314	6.67521	3.00589	310.841	16.3788	19.6182	12.4996	17.9959	58.0388	49.59	1.351	583.9	15.27	13.84	0.123	43.04	8.41	66.46	68.88	59.74	16.91	1.691	314.1	13.27	10.9	0.57	0.063	27.31	0.868	2.693	0.553	3.368	1.366	1.381	0.578	0.59	2.118
MQ2	47.8196	19.0055	8.52489	9.7274	0.0210615	0.168492	12.9277	1.24363	0.160469	0.401171	100	151.917	148.746	5.12071	1.67771	245.984	14.6464	25.2445	13.2637	69.5473	52.5752	36.01	0.483	188.1	194.8	158.6	0.161	41.5	66.81	34.36	35.76	63.79	12.7	1.081	247.3	12.15	17.84	0.765	0.041	44.33	2.657	6.596	1.024	4.846	1.389	1.391	0.473	0.47	1.801
MQ35	48.9266	20.4886	8.87938	5.96058	0.0549962	0.173988	12.8491	1.98986	0.13999	0.536962	100	183.398	35.7838	2.74324	2.58646	259.598	19.2135	18.9519	9.98873	16.6599	61.6214	40.33	0.662	240.8	43.66	36.01	0.168	30.34	12.74	34.31	36.47	74.48	16.32	0.568	259.5	17.77	12.93	1.036	0.029	50.95	4.43	10.33	1.646	7.885	2.214	2.257	0.864	0.862	2.746
MQ2	47.8196	19.0055	8.52489	9.7274	0.0210615	0.168492	12.9277	1.24363	0.160469	0.401171	100	151.917	148.746	5.12071	1.67771	245.984	14.6464	25.2445	13.2637	69.5473	52.5752	36.01	0.483	188.1	194.8	158.6	0.161	41.5	66.81	34.36	35.76	63.79	12.7	1.081	247.3	12.15	17.84	0.765	0.041	44.33	2.657	6.596	1.024	4.846	1.389	1.391	0.473	0.47	1.801
MQ2	47.8196	19.0055	8.52489	9.7274	0.0210615	0.168492	12.9277	1.24363	0.160469	0.401171	100	151.917	148.746	5.12071	1.67771	245.984	14.6464	25.2445	13.2637	69.5473	52.5752	35.71	0.482	188.4	195.2	159.2	0.16	40.74	62.21	32.68	34.97	61.26	12.49	1.099	244.9	11.93	17.83	0.763	0.042	45.09	2.745	6.821	1.05	5.025	1.477	1.454	0.49	0.481	1.878
MQ2	47.8196	19.0055	8.52489	9.7274	0.0210615	0.168492	12.9277	1.24363	0.160469	0.401171	100	151.917	148.746	5.12071	1.67771	245.984	14.6464	25.2445	13.2637	69.5473	52.5752	35.54	0.475	187.5	193.9	156.6	0.158	40.16	61.27	32.57	35.17	61.2	12.41	1.074	245.1	11.97	17.82	0.746	0.042	44.7	2.682	6.665	1.042	4.925	1.415	1.419	0.484	0.477	1.812
MQ35	48.9266	20.4886	8.87938	5.96058	0.0549962	0.173988	12.8491	1.98986	0.13999	0.536962	100	183.398	35.7838	2.74324	2.58646	259.598	19.2135	18.9519	9.98873	16.6599	61.6214	40.33	0.662	240.8	43.66	36.01	0.168	30.34	12.74	34.31	36.47	74.48	16.32	0.568	259.5	17.77	12.93	1.036	0.029	50.95	4.43	10.33	1.646	7.885	2.214	2.257	0.864	0.862	2.746
MQ78	49.8196	20.9172	9.93394	4.2544	0.0599634	0.155905	10.8534	2.6184	0.529677	0.857477	100	248.042	3.55785	10.6072	3.07579	288.179	21.4971	54.3387	8.59685	3.85064	124.497	34.1	1.032	320.8	1.587	2.309	0.146	26.65	5.687	85	85.59	79.86	17.77	7.704	285.7	18.56	47.15	1.409	0.11	100.4	3.839	10.31	1.423	6.911	2.08	2.103	0.779	0.773	2.703
Lavas
MQ66	62.623	17.3614	6.40315	2.03282	0.187799	0.182804	5.97361	3.8359	0.968963	0.430539	100	50.751	3.42101	22.9517	4.40398	288.263	22.5995	106.16	3.54791	1.25735	179.759	9.535	0.522	65.48	-0.824	0.33	0.172	9.854	0.842	20.21	22.28	83.71	16.99	22.28	287.8	22.97	99.47	3.286	0.852	216.4	13.27	30.92	4.478	19.28	4.436	4.45	1.109	1.114	4.197
MQ73	61.6503	18.0159	6.9823	1.87362	0.097032	0.180059	6.21205	3.36111	1.11037	0.517171	100	59.8817	3.55785	31.913	3.84474	242.601	19.1348	98.9793	3.27499	1.25735	214.421	8.361	0.628	72.94	-0.74	0.398	0.171	8.914	0.298	5.901	8.841	52.82	14.63	25.63	246.1	17.31	90.85	3.188	0.27	243.7	8.846	19.76	2.523	10.64	2.51	2.499	0.931	0.924	2.724
MQ67	54.3017	19.0999	9.17394	4.27115	0.0962512	0.189495	8.80298	2.76722	0.661727	0.635659	100	179.925	7.86832	15.9108	3.2156	268.984	16.1425	71.958	7.69623	16.1884	122.885	20.48	0.775	232.2	4.787	4.947	0.182	22.86	6.535	44.25	46.3	78.55	16.94	13.6	273	16.81	22.2	1.945	0.686	126.3	6.923	15.1	2.158	9.233	2.3	2.268	0.793	0.778	2.583
MQ69	58.191	19.0653	7.9598	2.15276	0.0864322	0.179899	7.17588	3.32663	1.18593	0.676382	100	120.548	10.8104	32.3702	4.19426	237.359	20.0797	88.689	5.10353	2.35753	187.372	14.25	0.8	151.1	9.764	8.917	0.166	13.03	3.615	22.6	25.53	49.65	14.11	27.23	231	21.94	83.36	2.673	1.017	189.4	8.595	19.49	2.533	10.74	2.703	2.68	0.877	0.878	3.163
MQ17	58.1484	18.2391	7.80529	3.02279	0.137445	0.179582	7.45415	3.29066	1.08351	0.639071	100	151.637	5.13152	26.5179	3.91465	279.3	23.7019	98.0169	7.06852	5.50091	194.985	16.25	0.771	190.7	-0.378	0.644	0.17	16.63	1.583	42.49	45.14	78.6	17.33	24.03	279.5	21.12	94.67	2.984	1.053	198.4	10.58	23.23	3.195	13.43	3.109	3.114	0.984	0.977	3.34
MQ81	59.476	17.7768	7.50445	2.72798	0.0289786	0.196854	7.00482	3.7872	0.909327	0.587565	100	112.313	2.12103	18.1968	3.2156	203.704	22.8358	86.4681	5.45832	1.10018	162.921	14.38	0.71	144.5	-0.011	0.968	0.19	15.75	1.748	37.25	39.14	85.85	16.44	15.33	230.7	18.84	79.63	1.738	0.177	169.1	4.658	14.57	1.737	7.848	2.358	2.355	0.886	0.883	2.718
MQ64	53.6108	18.2347	9.48847	5.9679	0.128385	0.197593	7.6329	3.13942	0.812437	0.787362	100	211.183	222.571	17.2824	4.05446	269.998	28.5841	70.5514	11.9264	83.0638	150.65	30.83	0.959	276.4	288.6	235.5	0.185	30.99	75.93	122.3	122.7	86.05	16.12	12.95	260.9	29.77	64.09	2.611	0.204	141.4	12.81	20.55	3.427	14.94	3.437	3.458	1.11	1.109	4.083
MQ18	58.3928	18.1989	7.75233	2.77842	0.164261	0.175279	7.50193	3.3954	1.01161	0.629	100	137.633	3.42101	25.8779	3.98455	333.164	25.2768	98.3871	6.63186	4.63649	194.985	14.57	0.765	173.3	1.1	1.809	0.167	15.75	2.523	44.8	46.34	80.13	17.27	24.17	327.9	22.75	73.48	3.254	0.494	215.4	14.41	30.06	4.164	17.11	3.773	3.711	1.114	1.107	3.825
MQ20	57.4033	18.3413	8.06136	3.18138	0.132515	0.18773	7.83046	3.23257	0.983827	0.645511	100	149.844	3.21575	26.9752	3.91465	285.304	23.2295	93.5751	7.53248	5.10799	175.37	16.16	0.796	192.2	-0.237	0.797	0.179	17.57	2.257	27.87	30.77	82.03	17.24	23.83	282.1	21.55	87.72	2.853	0.99	182.5	10.11	22.11	3.099	13.18	3.114	3.124	0.985	0.984	3.407
MQ20 repeat	57.4033	18.3413	8.06136	3.18138	0.132515	0.18773	7.83046	3.23257	0.983827	0.645511	100	149.844	3.21575	26.9752	3.91465	285.304	23.2295	93.5751	7.53248	5.10799	175.37	16.4	0.805	195.2	-0.107	0.943	0.18	17.91	2.296	29.09	30.82	83.68	17.54	23.96	279.1	21.58	88.64	2.849	0.999	182.7	10.16	22.23	3.088	13.2	3.147	3.139	0.993	0.999	3.42
MQ20 repeat	57.4033	18.3413	8.06136	3.18138	0.132515	0.18773	7.83046	3.23257	0.983827	0.645511	100	149.844	3.21575	26.9752	3.91465	285.304	23.2295	93.5751	7.53248	5.10799	175.37	16.04	0.792	188	-0.287	0.775	0.176	17.34	2.216	27.23	29.93	81.34	17.17	23.99	283.7	21.18	88.14	2.84	0.995	181	10.07	21.95	3.055	12.95	3.078	3.076	0.974	0.972	3.379
MQ78	49.8196	20.9172	9.93394	4.2544	0.0599634	0.155905	10.8534	2.6184	0.529677	0.857477	100	248.042	3.55785	10.6072	3.07579	288.179	21.4971	54.3387	8.59685	3.85064	124.497	34.1	1.032	320.8	1.587	2.309	0.146	26.65	5.687	85	85.59	79.86	17.77	7.704	285.7	18.56	47.15	1.409	0.11	100.4	3.839	10.31	1.423	6.911	2.08	2.103	0.779	0.773	2.703
																						W2 standard		n=6
																					Average	33.236	1.1524	331.18	107.78	89.068	0.1618	43.146	70.772	102.96	103.7	76.95	16.444	19.268	226.1	22.22	89.194	7.9838	0.833	192.8	11.406	24.142	3.2808	13.934	3.3732	3.4002	1.1182	1.102	3.9046
																					Ref.	35.9	1.06	268	93	93	0.167	45	72	105	105	77	18	21	196	22	92	7.5	0.92	172	10.8	23.4	3	13	3.3	3.3	1.08	1.08	3.66
																					Offset	7.42061	-8.71698	-23.5746	-15.8925	4.22796	3.11377	4.12	1.70556	1.94286	1.2381	0.0649351	8.64444	8.24762	-15.3571	-1	3.05	-6.45067	9.45652	-12.093	-5.61111	-3.17094	-9.36	-7.18462	-2.21818	-3.03636	-3.53704	-2.03704	-6.68306
																					2 sd	2.87511	20.901	9.24239	2.64842	3.58976	1.83342	3.73757	2.07535	4.24827	3.0188	2.79435	2.69585	2.44799	2.77124	1.90619	1.98527	1.16928	1.60164	1.04767	0.534734	0.993082	1.49968	1.18622	1.67878	1.79059	1.7859	1.23758	0.470292
																						BHVO-1 standard		n=2
																					Average	30.32	2.7125	311.75	318.45	287.8	0.1685	44.16	117.65	135.9	136.7	106.7	20.325	9.1425	396.85	27.28	172.55	20.1	0.094	145.2	15.965	38.55	5.789	26.47	6.3415	6.334	2.1145	2.102	6.545
																					Ref.	31	2.75	318	287	287	0.17	45	118	137	137	106	21	9.19	396	26	174	18.6	0.101	133	15.5	38.1	5.42	24.7	6.12	6.12	2.09	2.09	6.33
																					Offset	2.19355	1.36364	1.96541	-10.9582	-0.278746	0.882353	1.86667	0.29661	0.80292	0.218978	-0.660377	3.21429	0.516866	-0.214646	-4.92308	0.833333	-8.06452	6.93069	-9.17293	-3	-1.1811	-6.80812	-7.16599	-3.61928	-3.49673	-1.17225	-0.574163	-3.39652
																					2 sd	12.2204	4.22309	2.22282	29.7098	4.22593	7.55366	9.92768	3.24554	5.20314	3.93124	0.530164	8.41918	7.93537	6.09375	4.66566	1.06548	7.31732	15.0448	8.96058	16.3877	15.1877	9.38086	7.15922	4.92851	4.86736	2.60839	0.941912	3.93257
																						AGV-1 standard		n=2
																					Average	11.59	1.153	149.3	9.273	8.3195	0.093	14.885	14.695	56.19	57.815	88.555	19.855	65.78	656.3	20.02	232.25	15.315	1.2015	1303.5	40.115	70.545	9.081	33.93	5.9135	5.9295	1.607	1.5945	4.913
																					Ref.	12.3	1.05	119	9.4	9.4	0.097	15.2	15.5	58	58	87	20.2	66.6	660	19	231	14.6	1.26	1200	38.2	67.6	8.3	31.7	5.72	5.72	1.58	1.58	4.7
																					Offset	5.77236	-9.80952	-25.4622	1.35106	11.4947	4.12371	2.07237	5.19355	3.12069	0.318966	-1.78736	1.70792	1.23123	0.560606	-5.36842	-0.541126	-4.89726	4.64286	-8.625	-5.01309	-4.35651	-9.40964	-7.0347	-3.38287	-3.66259	-1.70886	-0.917722	-4.53191
																					2 sd	13.1782	33.8528	2.84169	15.7084	1.17292	3.04132	7.1257	1.05862	5.93975	1.73673	0.590886	8.04866	5.84777	0.905028	1.13024	0.669811	6.37158	9.53402	18.3354	12.0921	11.086	8.03584	4.25139	1.50665	2.26579	1.76007	3.81381	2.36038
[truncated: 18 more columns]

## Sheet: Plag EPMA
Plagioclase major element analyses
			wt. %
Sample	Type	Data point	SiO2	TiO2	Al2O3	Fe2O3	MnO	MgO	CaO	Na2O	K2O	Total		An%	Ab%	Or%
MQ06	Gabbronorite	Plag1_c	53.6548	0.016	28.6757	0.3346	0.001	0.0309	11.8734	4.7788	0.089	99.4542		57.562	41.9243	0.513733
MQ06	Gabbronorite	Plag1_m	53.877	0.017	28.0977	0.3469	0.0229	0.022	11.3823	4.9273	0.1234	98.8165		55.6707	43.6106	0.71862
MQ06	Gabbronorite	Plag1_r	54.2479	0	28.6921	0.4278	0	0.0444	11.8651	4.6645	0.1261	100.068		58.0025	41.2636	0.733968
MQ06	Gabbronorite	plag2_c	52.5455	0.0061	29.0861	0.3667	0	0.0345	12.4069	4.3153	0.0952	98.8563		61.0297	38.4127	0.557573
MQ06	Gabbronorite	plag2_m	47.9688	0	32.2441	0.3873	0.0124	0.0094	15.9462	2.4176	0.0416	99.0274		78.2802	21.4766	0.243151
MQ06	Gabbronorite	plag2_r	52.7651	0.0065	28.9287	0.4055	0	0.0189	12.2396	4.5224	0.0783	98.965		59.657	39.8886	0.454405
MQ06	Gabbronorite	plag3_c	46.6716	0.0129	33.2201	0.3948	0	0.0198	17.2749	1.679	0.0277	99.3008		84.9047	14.9332	0.1621
MQ06	Gabbronorite	plag3_r	54.0238	0.0095	28.7452	0.3599	0	0.0386	11.7442	4.5955	0.1148	99.6315		58.1483	41.1749	0.676772
MQ06	Gabbronorite	plag4_c	45.2864	0.0105	33.9106	0.3593	0.0144	0.0045	18.1155	1.1781	0.0152	98.8945		89.3908	10.5199	0.0893045
MQ06	Gabbronorite	plag4_m	46.2187	0.0038	33.2725	0.379	0.0325	0.0104	17.2378	1.7753	0.0286	98.9586		84.1506	15.6832	0.166237
MQ06	Gabbronorite	plag4_r	54.504	0.0019	28.0309	0.4308	0.0258	0.0285	11.0045	4.7956	0.0979	98.9199		55.5804	43.8309	0.588736
MQ06	Gabbronorite	plag5_c	46.5102	0.0134	33.6489	0.4158	0	0.0125	17.3315	1.6603	0.0441	99.6367		85.0062	14.7363	0.257537
MQ06	Gabbronorite	plag5_r	53.09	0.0179	28.8246	0.5048	0.0162	0.0435	11.8535	4.7394	0.0999	99.1898		57.6842	41.7369	0.578846
MQ06	Gabbronorite	Plag6_c	46.7368	0	33.6275	0.4328	0	0.0085	17.1619	1.7963	0.0254	99.7892		83.951	15.9011	0.147939
MQ06	Gabbronorite	Plag6_r	54.3127	0.0073	29.0383	0.378	0.019	0.0252	11.7188	4.7763	0.1057	100.381		57.1986	42.1871	0.614277
MQ06	Gabbronorite	Plag7_core_rim	46.5082	0.012	33.5964	0.3696	0	0.0211	17.5067	1.73	0.0295	99.7735		84.6861	15.144	0.169909
MQ06	Gabbronorite	Plag7_core_rim	46.1351	0.0199	33.9674	0.3795	0.0172	0.0099	17.9119	1.3737	0.0244	99.839		87.6881	12.1696	0.142225
MQ06	Gabbronorite	Plag7_core_rim	45.9343	0.0156	34.1698	0.368	0.0383	0.007	17.9746	1.4664	0.0267	100.001		87.0019	12.8442	0.153875
MQ06	Gabbronorite	Plag7_core_rim	45.7471	0.0021	34.2993	0.377	0.0172	0.0016	18.1354	1.4126	0.0336	100.026		87.4768	12.3302	0.192971
MQ06	Gabbronorite	Plag7_core_rim	45.6982	0	34.4689	0.3689	0	0.0144	18.3304	1.3255	0.0203	100.227		88.3256	11.5579	0.116466
MQ06	Gabbronorite	Plag7_core_rim	45.5401	0.0003	34.3216	0.4083	0.0306	0	18.1686	1.2838	0.0221	99.7754		88.5491	11.3226	0.128246
MQ06	Gabbronorite	Plag7_core_rim	45.7711	0.0082	34.2433	0.3879	0.0038	0.008	18.1265	1.243	0.0207	99.8125		88.8532	11.026	0.120814
MQ06	Gabbronorite	Plag7_core_rim	45.7537	0	34.4742	0.3943	0	0.0115	18.2739	1.5263	0.0309	100.465		86.7183	13.1071	0.174592
MQ06	Gabbronorite	Plag7_core_rim	46.5522	0.007	33.9134	0.3598	0	0.0177	17.6112	1.5621	0.0319	100.055		86.0091	13.8054	0.185495
MQ06	Gabbronorite	Plag7_core_rim	48.3933	0.0248	32.5022	0.3813	0	0.0216	16.1677	2.5318	0.0496	100.072		77.6982	22.018	0.283812
MQ06	Gabbronorite	Plag7_core_rim	49.1095	0.0308	31.8906	0.3564	0.001	0.0189	15.4858	2.6518	0.0539	99.5987		76.1021	23.5825	0.315383
MQ06	Gabbronorite	Plag7_core_rim	50.7101	0.0051	31.0818	0.3233	0	0.0177	14.429	3.4214	0.0861	100.075		69.6282	29.8771	0.494697
MQ06	Gabbronorite	Plag7_core_rim	53.5666	0.0015	29.3271	0.3366	0	0.0225	12.2451	4.5114	0.1073	100.118		59.6253	39.7526	0.622092
MQ06	Gabbronorite	Plag7_core_rim	53.3236	0.0005	29.2182	0.3686	0	0.0151	12.2655	4.5041	0.1021	99.7977		59.7217	39.6864	0.591916
MQ06	Gabbronorite	Plag7_core_rim	53.7455	0.0056	28.8635	0.3827	0.0143	0.0445	11.9523	4.6723	0.0994	99.7801		58.2308	41.1926	0.576601
MQ06	Gabbronorite	Plag7_core_rim	53.8797	0.0134	29.0986	0.371	0	0.0278	11.8437	4.7358	0.1022	100.072		57.6747	41.7328	0.592564
MQ06	Gabbronorite	Plag7_core_rim	54.5214	0.0019	28.5667	0.3547	0	0.0228	11.6314	5.0107	0.1042	100.214		55.8587	43.5455	0.595818
MQ06	Gabbronorite	Plag7_core_rim	53.6645	0.0041	27.7265	0.3738	0.0019	0.0105	10.1688	3.9888	0.1173	96.0562		58.019	41.1841	0.796867
MQ06	Gabbronorite	Plag7_core_rim	55.3923	0.0145	29.5951	0.3686	0.0172	0.0436	12.0325	4.6881	0.1041	102.256		58.2967	41.1028	0.600518
MQ06	Gabbronorite	Plag8_core_rim	44.8709	0.0111	34.5391	0.3487	0.0105	0.0229	18.4348	1.1404	0.0262	99.4046		89.7958	10.0522	0.151952
MQ06	Gabbronorite	Plag8_core_rim	44.7831	0.0027	34.7817	0.3493	0	0.0135	18.7506	0.9718	0.0101	99.6628		91.3718	8.5696	0.0586011
MQ06	Gabbronorite	Plag8_core_rim	44.6888	0.001	34.8944	0.3551	0.0048	0.0026	19.0197	0.8317	0.0184	99.8165		92.5683	7.32507	0.106626
MQ06	Gabbronorite	Plag8_core_rim	44.7819	0	35.0001	0.294	0.0067	0.0033	19.0207	0.8932	0.0133	100.013		92.0971	7.82626	0.0766757
MQ06	Gabbronorite	Plag8_core_rim	44.4347	0.0089	34.8741	0.3195	0	0.0041	19.1044	0.8124	0.0142	99.5723		92.7784	7.13953	0.0821086
MQ06	Gabbronorite	Plag8_core_rim	44.2303	0.0024	35.0504	0.3178	0	0.0154	19.0416	0.841	0.0074	99.5063		92.5594	7.39775	0.0428288
MQ06	Gabbronorite	Plag8_core_rim	44.9175	0.0089	34.772	0.257	0	0.0021	18.7188	1.0329	0.0133	99.7225		90.8513	9.07189	0.0768585
MQ06	Gabbronorite	Plag8_core_rim	45.6359	0	34.1008	0.3773	0.0019	0.0017	18.1229	1.4309	0.0208	99.6922		87.3938	12.4867	0.119427
MQ06	Gabbronorite	Plag8_core_rim	48.6955	0.0036	32.1035	0.3829	0	0.0365	15.6519	2.8163	0.058	99.7482		75.1867	24.4816	0.331733
MQ06	Gabbronorite	Plag8_core_rim	52.219	0	30.021	0.3777	0.0019	0.0105	13.1334	4.0665	0.0799	99.9099		63.7936	35.7443	0.462098
MQ06	Gabbronorite	Plag8_core_rim	53.1034	0.001	29.3775	0.3432	0.0057	0.0292	12.2919	4.4021	0.0923	99.6463		60.3493	39.1111	0.539563
MQ06	Gabbronorite	Plag8_core_rim	54.1339	0.0167	29.7847	0.3843	0.0019	0.0105	12.5676	4.4149	0.0848	101.399		60.8369	38.6743	0.488763
MQ06	Gabbronorite	Plag8_core_rim	53.1902	0.0196	29.1684	0.3325	0.0096	0.0282	12.2772	4.6581	0.1148	99.7986		58.9025	40.4417	0.655788
MQ06	Gabbronorite	Plag8_core_rim	52.5787	0.0123	29.3914	0.3813	0	0.0198	12.5229	4.2921	0.1068	99.3053		61.3353	38.0419	0.622822
MQ06	Gabbronorite	Plag8_core_rim	52.3633	0.0143	29.6556	0.344	0.0172	0.0244	12.9132	4.1418	0.0968	99.5706		62.919	36.5194	0.561579
MQ06	Gabbronorite	Plag8_core_rim	52.906	0.0152	29.4697	0.3784	0.0248	0.0243	12.5907	4.365	0.1104	99.8845		61.0573	38.3053	0.637447
MQ06	Gabbronorite	Plag8_core_rim	54.4038	0	28.4462	0.3274	0	0	11.5084	4.7982	0.131	99.615		56.5599	42.6735	0.766571
MQ06	Gabbronorite	Plag8_core_rim	54.6218	0.0026	28.5304	0.3365	0	0.0337	11.3428	5.0669	0.1179	100.053		54.9226	44.3976	0.679723
MQ06	Gabbronorite	Plag8_core_rim	54.5084	0.0172	28.5835	0.3531	0.0038	0.0195	11.4878	5.021	0.1202	100.114		55.4511	43.8581	0.69082
MQ63	Gabbronorite	plag1_c	53.7487	0.011244	29.3294	0.178907	0.004638	0.010579	12.2314	4.52857	0.21812	100.261		59.1286	39.6159	1.25547
MQ63	Gabbronorite	plag1_r	54.1762	0.025626	29.0153	0.195507	-0.00863	0.016068	11.6127	4.67732	0.210319	99.9205		57.1287	41.6393	1.23193
MQ63	Gabbronorite	plag2_dark	55.0572	0.002623	28.463	0.215877	-0.00293	0.017562	10.829	5.19721	0.332889	100.112		52.4908	45.588	1.92123
MQ63	Gabbronorite	plag2_light	53.0077	-0.00104	29.8167	0.215489	-0.0134	0.006717	12.6878	4.3786	0.213064	100.312		60.8089	37.9753	1.21584
MQ63	Gabbronorite	plag3_c	53.9002	0.00665	29.4567	0.223039	-0.03312	0.010925	12.3813	4.4887	0.194935	100.629		59.7086	39.1721	1.1193
MQ63	Gabbronorite	plag3_r	54.351	0.019743	29.1263	0.176402	0.004307	0.01375	11.7763	4.50272	0.191263	100.162		58.4368	40.4331	1.13004
MQ63	Gabbronorite	plag4_c	50.5799	0.010362	31.6567	0.186089	0.026921	0.009808	14.5416	3.24873	0.132549	100.393		70.6645	28.5686	0.766924
MQ63	Gabbronorite	plag5_c	53.9563	0.008235	29.3167	0.191254	-0.01879	0.012897	12.1131	4.63786	0.219092	100.437		58.3294	40.4144	1.25616
MQ63	Gabbronorite	plag5_m	51.1047	0.010747	31.1845	0.215934	0.008537	0.009143	14.0715	3.62895	0.150829	100.385		67.5926	31.5448	0.862643
MQ63	Gabbronorite	plag6_c	53.6048	-0.01249	29.6047	0.195699	-0.03463	0.009406	12.3843	4.45275	0.200379	100.405		59.8834	38.9629	1.15366
MQ63	Gabbronorite	plag6_r	54.5847	0.033471	28.9095	0.327388	0.009881	0.024267	11.6035	4.76768	0.18943	100.45		56.7223	42.1752	1.10255
MQ63	Gabbronorite	plag7_c	51.3385	-0.00764	31.0425	0.229455	-0.0072	0.003941	14.1306	3.6436	0.176417	100.55		67.5001	31.4965	1.0034
MQ60	Gabbronorite	plag1_light patch	48.5784	0.01393	32.499	0.165442	0.006009	-0.00789	15.8091	2.65686	0.088795	99.8096		76.2887	23.2011	0.510187
MQ60	Gabbronorite	plag1_dark patch	54.4804	0.01991	28.9269	0.131191	0.022638	-0.00212	11.4716	4.87896	0.227706	100.157		55.7638	42.9183	1.31793
MQ60	Gabbronorite	plag1_rim	46.7079	0.012952	33.2883	0.246071	-0.01108	0.007393	16.649	2.20163	0.057876	99.16		80.4221	19.245	0.332869
MQ60	Gabbronorite	plag2_dp	54.5722	0.001121	28.3845	0.23215	0.012395	0.006141	11.0109	5.22985	0.282428	99.7316		52.9084	45.4757	1.61584
MQ60	Gabbronorite	plag2_lp	48.0765	-0.03115	32.88	0.219483	-0.00885	0.006251	16.0288	2.46535	0.064654	99.701		77.9341	21.6916	0.374291
MQ60	Gabbronorite	plag2_rim	47.4141	0.037002	33.5565	0.258957	0.019173	0.008911	16.8457	2.00832	0.043025	100.192		82.0492	17.7013	0.249514
MQ60	Gabbronorite	plag3_dp	55.152	0.004348	28.13	0.162193	-0.02302	-0.00102	10.6622	5.47465	0.252454	99.8138		51.0892	47.4705	1.44029
MQ60	Gabbronorite	plag3_lp	47.7941	0.006891	32.9387	0.126017	0.030762	0.011546	16.3841	2.37579	0.058419	99.7263		78.9484	20.7164	0.335167
MQ60	Gabbronorite	Plag 3_r	50.6788	0.021189	28.2094	0.628827	-0.00427	0.13589	10.9062	4.09419	0.288226	94.9585		58.4523	39.7084	1.83928
MQ60	Gabbronorite	plag4_dp	54.8759	0.022527	28.2625	0.100984	0.00261	0.016938	10.9609	5.25015	0.240323	99.7329		52.8293	45.7916	1.37914
MQ60	Gabbronorite	plag4_lp	48.6979	0.000961	32.8098	0.160388	-0.01544	0.002397	16.255	2.44985	0.067422	100.428		78.2674	21.3461	0.386528
MQ60	Gabbronorite	Plag4_r	47.7949	-0.00392	32.8717	0.292145	-0.02061	-0.00026	16.5794	2.23708	0.056928	99.8074		80.1114	19.5611	0.327521
MQ60	Gabbronorite	plag5_dp	52.7355	-0.00642	29.5599	0.139368	0.0321	0.003859	12.6176	4.30394	0.160782	99.5467		61.2579	37.8127	0.929413
MQ60	Gabbronorite	plag5_lp	47.7967	-0.00777	32.8763	0.146079	-0.00826	-0.00326	16.5144	2.2388	0.098505	99.6515		79.8451	19.5879	0.567061
MQ60	Gabbronorite	plag5_r	48.0511	-0.01332	32.7084	0.282473	-0.00505	0.010384	16.3502	2.28677	0.08189	99.7528		79.4244	20.1019	0.473639
MQ31	Nornblende gabbro	plag1_c	44.2541	-0.0015	34.8004	0.539731	0.010709	0.031989	18.7496	0.830431	0.002848	99.2183		92.5643	7.41894	0.0167409
MQ31	Nornblende gabbro	plag inc _c (in cpx above)	44.212	0.025748	34.7528	0.490486	0.004703	0.035308	19.1025	0.796285	0.015183	99.435		92.904	7.00808	0.0879202
MQ31	Nornblende gabbro	plag inc _r (in cpx above)	44.0978	0.03901	34.6099	0.51617	-0.00818	0.05881	18.816	0.796921	0.00855	98.935		92.8346	7.11514	0.0502268
MQ31	Nornblende gabbro	plag2_c	44.5227	0.008462	34.6827	0.424583	0.021978	0.029474	18.888	0.841371	0.008077	99.4273		92.4968	7.45615	0.0470954
MQ31	Nornblende gabbro	plag2_r	44.1232	-0.00422	34.7149	0.494888	0.040136	0.025438	18.9144	0.727261	0.009982	99.046		93.4397	6.50154	0.0587144
MQ31	Nornblende gabbro	plag3_c	43.868	0.00954	35.1848	0.429384	-0.02751	0.017474	19.1876	0.744901	0.009957	99.4242		93.3819	6.56035	0.0576976
MQ31	Nornblende gabbro	plag3_r	44.1254	0.014908	35.1574	0.4886	-0.0039	0.034027	18.9875	0.786112	0.012815	99.6028		92.9606	6.96471	0.074703
MQ31	Nornblende gabbro	plag inc_c (in amph7)	44.2594	0.010128	34.9471	0.4193	-0.00258	0.027674	18.7259	0.82837	0.013779	99.229		92.5131	7.4058	0.0810524
MQ31	Nornblende gabbro	plag inc_r (in amph7)	44.1822	0.034678	34.9024	0.524079	0.010046	0.04904	18.9954	0.834238	0.009502	99.5416		92.5866	7.35828	0.0551445
MQ31	Nornblende gabbro	plag4_c	44.0971	-0.00326	34.5288	0.497608	0.005509	0.029851	18.805	0.836512	0.007136	98.8042		92.5112	7.44697	0.0417987
MQ31	Nornblende gabbro	plag4_r	44.0133	0.014593	34.0459	0.576018	-0.00613	0.065695	18.0854	1.07522	0.03003	97.9		90.1256	9.69626	0.178181
MQ31	Nornblende gabbro	plag5_c	44.4422	0.01247	34.4376	0.513659	0.010745	0.024834	18.7767	0.906257	0.029514	99.154		91.8094	8.01873	0.171824
MQ31	Nornblende gabbro	plag5_r	43.9476	0.064603	34.6456	0.605584	-0.02723	0.043779	18.8717	0.729257	0.029496	98.9104		93.3019	6.52448	0.173632
MQ59B	Nornblende gabbro	plag1_c	45.3076	0.025226	34.5875	0.616057	0.002041	0.057208	18.7107	0.870776	0.009827	100.187		92.1792	7.76312	0.0576437
MQ59B	Nornblende gabbro	plag1_m	45.3306	-0.01164	34.7943	0.553113	0.011498	0.049484	18.9892	0.858845	0.011699	100.587		92.372	7.56023	0.0677594
MQ59B	Nornblende gabbro	plag1_r	48.701	0.012095	30.2788	0.909647	-0.00371	0.182472	15.2602	2.65535	0.085974	98.0818		75.6664	23.826	0.507572
MQ59B	Nornblende gabbro	plag2_c	44.7226	-0.00165	34.7071	0.489963	-0.00606	0.041333	18.918	0.74198	-0.00094	99.6123		93.378	6.62749	-0.0055244
MQ59B	Nornblende gabbro	plag2_r	50.6865	0.222813	27.0749	2.56141	0.006678	1.71793	13.0933	3.42847	0.143599	98.9355		67.2538	31.868	0.878227
MQ59B	Nornblende gabbro	plag3_c	44.2905	0.012985	35.1929	0.513396	-0.02214	0.063126	19.3764	0.597757	0.016347	100.041		94.6225	5.28241	0.0950488
MQ59B	Nornblende gabbro	plag3_r	49.1413	0.069264	31.0844	1.01907	0.014178	0.17687	15.2834	2.67435	0.067045	99.5298		75.65	23.9549	0.395133
MQ59B	Nornblende gabbro	plag4_c	45.2142	0.000229	34.4302	0.490225	-0.01451	0.041609	18.7982	0.928781	0.016827	99.9057		91.7031	8.19913	0.0977377
MQ59B	Nornblende gabbro	plag4_r	43.8371	0.019374	35.697	0.567077	0.012245	0.036249	19.2759	0.451095	-0.00327	99.8928		95.9558	4.0636	-0.0193817
MQ59B	Nornblende gabbro	plag5_c	44.3028	0.019129	35.2844	0.545631	0.011017	0.025835	19.3301	0.529351	0.021968	100.07		95.1557	4.71554	0.12876
MQ59B	Nornblende gabbro	plag6_c	44.4885	0.001967	34.7012	0.526665	0.000312	0.036117	18.9677	0.75005	0.009815	99.4824		93.2684	6.67416	0.0574642
MQ59B	Nornblende gabbro	plag6_r	43.6873	0.003059	35.2393	0.555488	0.004729	0.060945	19.5783	0.5369	0.010739	99.6767		95.2128	4.72499	0.062183
MQ59B	Nornblende gabbro	plag7_c	44.1606	-0.02951	35.0115	0.505412	-0.00867	0.037002	19.3469	0.519964	-0.00607	99.5371		95.3961	4.63958	-0.0356365
MQ59B	Nornblende gabbro	plag7_r	44.2922	0.039285	35.5202	0.760013	0.032997	0.070123	19.4545	0.541214	0.028014	100.739		95.0519	4.78516	0.162968
MQ59B	Nornblende gabbro	plag8_c	44.1145	0.030988	35.4081	0.545846	-0.00376	0.045298	19.5808	0.455205	0.010743	100.188		95.9028	4.03455	0.062649
MQ59B	Nornblende gabbro	plag8_r	48.9472	0.010912	32.6345	0.813693	0.017825	0.131919	16.4819	2.23512	0.036305	101.309		80.1265	19.6633	0.210147
MQ59B	Nornblende gabbro	plag9_c	45.0154	-0.00834	34.6246	0.627447	-0.02232	0.050426	18.7992	0.8693	0.01123	99.9669		92.2177	7.71671	0.0655908
MQ59B	Nornblende gabbro	plag10_c	44.2386	0.006182	34.9803	0.567244	-0.01386	0.035579	19.3248	0.429636	0.014957	99.5835		96.0473	3.86418	0.0885119
MQ59B	Nornblende gabbro	plag10_r	49.5152	0.064894	31.5891	0.934524	0.007552	0.137353	15.4124	2.68134	0.075119	100.417		75.7216	23.839	0.439426
MQ11	Nornblende gabbro	plag1_c	44.4041	0.012	34.8812	0.4571	0	0.0324	18.9885	0.7546	0.0156	99.5455		93.206	6.7028	0.0911727
MQ11	Nornblende gabbro	plag1_r	45.9582	0.0067	34.3618	0.5155	0	0.0351	18.3708	1.0962	0.011	100.355		90.1962	9.73949	0.0643043
MQ11	Nornblende gabbro	Plag_inc_1_c	45.1702	0.0029	34.386	0.5098	0.0238	0.0291	18.3734	1.1998	0.0129	99.7079		89.3651	10.5602	0.0747059
MQ11	Nornblende gabbro	Plag_inc_1_r	44.7866	0.0192	34.9474	0.5401	0.0153	0.0562	19.0966	0.7707	0.0087	100.241		93.1467	6.80273	0.0505264
MQ11	Nornblende gabbro	Plag2_c	44.6513	0	34.7272	0.4466	0.0143	0.0241	18.932	0.9574	0.0087	99.7616		91.57	8.37986	0.0501029
MQ11	Nornblende gabbro	Plag3_c	44.6278	0.0079	34.5683	0.4876	0.0202	0.0075	18.779	0.9977	0.0134	99.5094		91.1584	8.76417	0.077449
MQ11	Nornblende gabbro	Plag3_r	44.9	0.0132	34.2349	0.6247	0	0.0426	18.3507	1.2352	0.0345	99.4358		88.9644	10.8365	0.199145
MQ11	Nornblende gabbro	Plag4_c	44.5375	0.0103	34.3409	0.5529	0.021	0.0183	18.6791	0.9345	0.0115	99.106		91.6366	8.29619	0.0671735
MQ11	Nornblende gabbro	Plag4_r	44.9144	0.0179	34.4064	0.6303	0.0125	0.0483	18.5507	1.0952	0.0125	99.6882		90.2821	9.64543	0.0724334
MQ11	Nornblende gabbro	Plag5_c	45.6059	0.0015	34.3327	0.4459	0.0162	0.0334	18.2357	1.227	0.0161	99.9144		89.0621	10.8443	0.0936232
MQ11	Nornblende gabbro	Plag5_r	45.6456	0.0176	34.7141	0.6089	0.0219	0.0373	18.6343	1.0538	0.0202	100.754		90.6103	9.27276	0.116951
MQ11	Nornblende gabbro	Plag6_c	45.0334	0.0122	34.2029	0.4574	0	0.0452	18.4032	1.1864	0.0101	99.3508		89.5004	10.4412	0.0584844
MQ11	Nornblende gabbro	Plag6_r	45.3533	0.026	34.2696	0.5748	0.0267	0.032	18.421	1.1167	0.0069	99.827		90.0782	9.88165	0.0401738
MQ11	Nornblende gabbro	Plag7_c	43.0422	0	33.3105	0.4483	0.044	0.0429	18.3753	0.9563	0.0409	96.2604		91.172	8.58634	0.241623
MQ11	Nornblende gabbro	Plag7_r	45.1136	0.0146	34.1616	0.6341	0	0.0479	18.3586	1.1072	0.0216	99.4592		90.0464	9.82742	0.126144
MQ01	Hornblende gabbronorite	plag_c	46.5049	0.0019	33.1934	0.3807	0.0267	0.0225	16.9603	1.898	0.0323	99.0207		83.0028	16.809	0.188213
MQ01	Hornblende gabbronorite	plag_m	44.6201	0	34.9474	0.2874	0	0	18.8977	0.9761	0.0037	99.7324		91.4325	8.54619	0.0213148
MQ01	Hornblende gabbronorite	plag_r	46.0402	0.0021	32.6105	0.4277	0.042	0.0218	16.9342	1.9386	0.0185	98.0356		82.7498	17.1426	0.107637
MQ01	Hornblende gabbronorite	plag_c	45.8885	0.0058	33.5522	0.3396	0.0086	0.0226	17.5587	1.738	0.029	99.143		84.6678	15.1657	0.166499
MQ01	Hornblende gabbronorite	plag_r	46.657	0.0084	33.2984	0.4675	0.0343	0.0396	17.0724	1.9126	0.0332	99.5234		82.9845	16.8234	0.192144
MQ01	Hornblende gabbronorite	plag1_c	43.7971	0.0005	35.3511	0.2442	0	0.002	19.4059	0.5856	0.0074	99.3938		94.7812	5.17578	0.0430335
MQ01	Hornblende gabbronorite	plag1_r	46.7425	0.017	32.7432	0.4403	0	0.0272	16.7475	1.9849	0.0472	98.7498		82.1133	17.6112	0.275545
MQ01	Hornblende gabbronorite	plag2_c	43.7144	0	34.98	0.3074	0	0.0105	19.1782	0.7076	0.005	98.9031		93.7139	6.25706	0.0290906
MQ01	Hornblende gabbronorite	plag2_r	46.1304	0.0104	33.7319	0.4281	0.0153	0.0197	17.7194	1.5449	0.0166	99.6167		86.2894	13.6143	0.0962507
MQ01	Hornblende gabbronorite	Plag_c	43.8304	0.0032	35.2559	0.2929	0	0.0227	19.3864	0.7924	0.0117	99.5956		93.0505	6.8826	0.0668644
MQ01	Hornblende gabbronorite	plag_c	42.8643	0.0098	35.2567	0.2433	0.0281	0.0115	19.6849	0.4427	0.0103	98.5516		96.032	3.90822	0.0598283
MQ01	Hornblende gabbronorite	plag_r	46.8324	0.0029	32.8087	0.4775	0.0029	0.0436	16.8003	2.2052	0.0323	99.2058		80.657	19.1584	0.184635
MQ01	Hornblende gabbronorite	plag_c	43.8085	0	35.1319	0.2673	0	0.0294	19.2122	0.7376	0.0027	99.1896		93.4892	6.49519	0.0156435
MQ01	Hornblende gabbronorite	plag_r	45.209	0.0046	33.7147	0.3826	0.0162	0.0164	17.8825	1.5841	0.0422	98.8523		85.9762	13.7822	0.241574
MQ01	Hornblende gabbronorite	int_plag	46.0842	0.0103	33.1783	0.4092	0.0353	0.0338	17.1404	1.854	0.0277	98.7732		83.496	16.3433	0.160661
MQ01	Hornblende gabbronorite	plag_c	43.3843	0.0097	35.3012	0.2138	0	0.0083	19.4869	0.6333	0.0213	99.0588		94.3297	5.54755	0.122764
MQ01	Hornblende gabbronorite	plag_r	43.7154	0.0021	35.6945	0.2323	0	0.004	19.6328	0.7081	0.0052	99.9944		93.8453	6.12508	0.0295952
MQ02	Hornblende gabbronorite	plag1_c	45.6534	0.0026	34.5228	0.3709	0.0018	0	18.4887	1.2842	0.0209	100.345		88.728	11.1525	0.119423
MQ02	Hornblende gabbronorite	plag1_m	43.9495	0.0032	35.7652	0.2272	0	0.0088	19.7835	0.6281	0.0147	100.38		94.4878	5.4286	0.0835944
MQ02	Hornblende gabbronorite	plag1_r	46.0243	0.0084	33.7598	0.4661	0	0.0199	17.7721	1.5881	0.024	99.6627		85.9613	13.9004	0.138217
MQ02	Hornblende gabbronorite	plag_c	44.6847	0.0027	34.7295	0.289	0.0134	0.0027	18.737	0.9628	0.0133	99.4351		91.4217	8.50103	0.0772659
MQ02	Hornblende gabbronorite	plag_r	45.5685	0.0008	34.0834	0.3549	0	0.0182	18.0542	1.5011	0.0212	99.6023		86.8163	13.0623	0.12138
MQ02	Hornblende gabbronorite	plag_c	45.7602	0	34.4037	0.3433	0.009	0.0174	18.2055	1.3506	0.0304	100.12		88.0098	11.8152	0.17498
MQ02	Hornblende gabbronorite	plag_r	45.4395	0.0006	34.4465	0.5352	0.0018	0.0139	18.2786	1.3848	0.0239	100.125		87.8229	12.0403	0.136726
MQ02	Hornblende gabbronorite	Plag_c	46.0437	0	34.0855	0.3448	0	0.015	17.9008	1.6022	0.0231	100.015		85.9472	13.9207	0.132056
MQ02	Hornblende gabbronorite	Plag_r	45.2842	0.0107	34.162	0.4664	0.0183	0.0184	18.1772	1.3197	0.0171	99.474		88.3001	11.601	0.0989048
MQ02	Hornblende gabbronorite	Plag_c	44.406	0	34.84	0.2595	0.0095	0.0158	18.9888	0.8891	0.016	99.4247		92.1036	7.80398	0.092403
MQ02	Hornblende gabbronorite	Plag_r	49.7289	0	33.0562	0.4816	0.0096	0.0315	16.176	2.4144	0.0441	101.942		78.5333	21.2118	0.254922
MQ02	Hornblende gabbronorite	plag_c	43.7612	0.0008	35.8045	0.2168	0	0.0114	19.6436	0.555	0.0096	100.003		95.0833	4.86141	0.0553275
MQ02	Hornblende gabbronorite	plag_r	45.9375	0.0112	33.6638	0.6195	0.0183	0.0156	17.4977	1.7616	0.026	99.5512		84.4627	15.3878	0.149432
MQ02	Hornblende gabbronorite	plag_c	44.421	0.0026	34.9572	0.2973	0	0.0215	18.861	0.964	0.0022	99.5268		91.5223	8.46498	0.0127108
MQ02	Hornblende gabbronorite	plag_r	46.1248	0.0142	33.7884	0.4498	0	0.0277	17.6118	1.7567	0.0344	99.8078		84.5432	15.2602	0.196617
MQ08	Hornblende gabbronorite	plag1_c	44.3336	0	35.6044	0.3036	0	0.0054	19.5323	0.7074	0.0304	100.517		93.6863	6.14008	0.173613
MQ08	Hornblende gabbronorite	plag1_m	43.9589	0	35.7405	0.2702	0.0072	0.0152	19.72	0.5739	0.0251	100.311		94.8605	4.99575	0.14376
MQ08	Hornblende gabbronorite	plag1_r	45.836	0	34.0217	0.3918	0	0.0163	17.7055	1.482	0.0332	99.4865		86.6775	13.129	0.193519
MQ08	Hornblende gabbronorite	plag_c	45.0133	0	35.2278	0.3145	0.0171	0	18.9334	0.9572	0.0182	100.481		91.5221	8.37311	0.10475
MQ08	Hornblende gabbronorite	plag_r	45.6478	0.013	35.0102	0.4119	0	0.0266	18.506	1.2834	0.0257	100.925		88.7192	11.1341	0.146698
MQ08	Hornblende gabbronorite	plag_c	44.2816	0	35.1948	0.2837	0	0.0107	19.1215	0.8743	0.0152	99.7818		92.2775	7.6352	0.0873382
MQ08	Hornblende gabbronorite	plag_r	45.1587	0.0149	34.6294	0.3968	0	0.0214	18.5112	1.1958	0.0287	99.9569		89.3859	10.4491	0.165007
MQ08	Hornblende gabbronorite	plag_r	52.8303	0.0239	29.2728	0.3073	0.001	0.0302	12.3829	4.2584	0.0984	99.2052		61.2829	38.1373	0.579828
MQ08	Hornblende gabbronorite	plag_c	45.2022	0	34.3113	0.3761	0.0269	0.0209	18.036	1.2643	0.0139	99.2516		88.6706	11.248	0.0813657
MQ08	Hornblende gabbronorite	plag_r	53.0845	0.0095	29.4326	0.3457	0.0009	0.0426	12.4867	4.6117	0.0915	100.106		59.6279	39.8519	0.520247
MQ08	Hornblende gabbronorite	plag_c	45.5156	0	34.0389	0.3299	0	0.0247	17.9331	1.5363	0.0264	99.4049		86.4469	13.4016	0.151525
MQ08	Hornblende gabbronorite	plag_r	52.8528	0.0168	29.0379	0.3125	0.0134	0.0491	12.1702	4.6124	0.105	99.1701		58.9587	40.4356	0.605657
MQ08	Hornblende gabbronorite	plag_c	45.473	0	34.6316	0.2718	0.0216	0.008	18.5371	1.2907	0.0095	100.243		88.7619	11.184	0.0541621
MQ08	Hornblende gabbronorite	plag_r	54.1878	0.018	29.8586	0.5454	0.0387	0.0331	12.4604	4.4028	0.1029	101.648		60.6337	38.7701	0.59619
MQ08	Hornblende gabbronorite	plag	46.0664	0	33.9711	0.3679	0.02	0.0173	17.868	1.4842	0.0276	99.8225		86.7939	13.0464	0.159628
MQ08	Hornblende gabbronorite	plag_c	44.2623	0.0157	35.2753	0.2721	0.0173	0.0236	19.0959	0.875	0.0222	99.8594		92.2251	7.64722	0.127658
MQ08	Hornblende gabbronorite	plag_m	45.7667	0	34.0409	0.3583	0	0.0187	17.8471	1.527	0.017	99.5757		86.5078	13.3941	0.0981123
MQ08	Hornblende gabbronorite	plag_r	54.1712	0.0189	28.6483	0.3339	0.0319	0.0283	11.5041	5.1128	0.1173	99.9667		55.0542	44.2775	0.668379
MQ08	Hornblende gabbronorite	plag	54.7133	0.0267	28.5722	0.4165	0.0161	0.036	11.3461	5.1297	0.1081	100.365		54.66	44.72	0.620063
MQ08	Hornblende gabbronorite	plag_c	44.4367	0.0041	35.7959	0.2808	0.0317	0	19.6264	0.575	0.0152	100.766		94.8822	5.03035	0.0874933
MQ08	Hornblende gabbronorite	plag_darkedge	54.0211	0.0053	29.1493	0.3605	0.019	0.0404	11.9702	4.9084	0.1074	100.582		57.0542	42.3363	0.609506
MQ08	Hornblende gabbronorite	plag_c	46.2623	0.0008	34.1527	0.3317	0.0244	0.0071	17.8804	1.6025	0.0222	100.284		85.9356	13.9374	0.127039
MQ08	Hornblende gabbronorite	plag_r	49.9953	0.0201	31.7423	0.4438	0.0095	0.0487	14.8568	3.0276	0.065	100.209		72.7811	26.8397	0.379135
MQ08	Hornblende gabbronorite	plag	54.212	0.0039	28.4686	0.3858	0	0.0421	11.3481	4.9987	0.1236	99.5828		55.2461	44.0374	0.716447
MQ09	Hornblende gabbronorite	plag1_c	44.747	0.0175	34.5796	0.4916	0.0214	0.0261	18.78	0.9534	0.0211	99.6377		91.4741	8.40357	0.122369
MQ09	Hornblende gabbronorite	plag1_r	45.117	0.0123	33.7611	0.6946	0.0124	0.0553	18.2698	1.1907	0.0285	99.1417		89.302	10.5321	0.165867
MQ09	Hornblende gabbronorite	plag2_c	44.4286	0.0063	34.7719	0.5193	0.0249	0.046	19.0251	0.8686	0.028	99.7187		92.2193	7.61906	0.1616
MQ09	Hornblende gabbronorite	plag3_c	44.8665	0.005	34.5404	0.5067	0.0295	0.0406	18.5847	1.106	0.0124	99.6918		90.2131	9.71528	0.0716676
MQ09	Hornblende gabbronorite	plag3_r	45.308	0.0285	34.1664	0.7106	0.0266	0.0494	18.0673	1.187	0.022	99.5658		89.2587	10.6119	0.12941
MQ09	Hornblende gabbronorite	Plag_traverse (mag_6)	45.1322	0.0093	34.3951	0.6683	0.0143	0.0475	18.4964	1.0952	0.0244	99.8827		90.194	9.6643	0.141667
MQ09	Hornblende gabbronorite	Plag_traverse (mag_6)	45.0081	0.012	34.6594	0.5822	0.0191	0.042	18.7268	1.0083	0.0133	100.071		91.0515	8.87155	0.0769949
MQ09	Hornblende gabbronorite	Plag_traverse (mag_6)	45.0982	0	34.4805	0.6366	0.0096	0.0445	18.6944	0.9819	0.0226	99.9683		91.2003	8.66839	0.131275
MQ09	Hornblende gabbronorite	Plag_traverse (mag_6)	44.6202	0.0029	34.541	0.5412	0.0526	0.0432	18.7991	0.9	0.0087	99.5089		91.9806	7.96871	0.0506834
MQ09	Hornblende gabbronorite	Plag_traverse (mag_6)	45.0338	0.0024	34.4443	0.5199	0.022	0.0469	18.5641	1.1116	0.0272	99.7722		90.0818	9.76108	0.157152
MQ09	Hornblende gabbronorite	Plag_traverse (mag_6)	44.6287	0	34.6398	0.4966	0.0306	0.0354	18.6643	0.953	0.0198	99.4682		91.4359	8.44859	0.115493
MQ09	Hornblende gabbronorite	Plag_traverse (mag_6)	44.7994	0.0012	34.7015	0.5013	0.0249	0.033	18.6855	1.1068	0.0014	99.855		90.3115	9.68042	0.00805663
MQ09	Hornblende gabbronorite	Plag_traverse (mag_6)	44.731	0.0081	34.6095	0.4388	0	0.0272	18.6607	0.9911	0.0152	99.4816		91.1509	8.76067	0.0884024
MQ09	Hornblende gabbronorite	Plag_traverse (mag_6)	45.119	0.0087	34.5513	0.4898	0	0.0255	18.6202	1.0539	0.0308	99.8992		90.5474	9.27423	0.178332
MQ09	Hornblende gabbronorite	Plag_traverse (mag_6)	45.1725	0.0127	34.2968	0.5435	0.0096	0.0377	18.4021	1.121	0.0189	99.6148		89.9718	9.91816	0.110024
MQ09	Hornblende gabbronorite	Plag_traverse (mag_6)	45.1115	0.0062	34.4106	0.5405	0.0163	0.0346	18.5722	1.0641	0	99.756		90.6058	9.39423	0
MQ09	Hornblende gabbronorite	Plag_traverse (mag_6)	45.1429	0.023	34.8118	0.4842	0.0019	0.0301	18.7714	0.9915	0.0248	100.282		91.1447	8.71192	0.143375
MQ09	Hornblende gabbronorite	Plag_traverse (mag_6)	44.8747	0.0034	34.7797	0.4661	0	0.0135	18.9001	0.9053	0.0156	99.9584		91.9403	7.96931	0.0903553
MQ09	Hornblende gabbronorite	Plag_traverse (mag_6)	44.191	0.0067	34.8636	0.4537	0.0134	0.0393	19.0349	0.8086	0.017	99.4282		92.7699	7.13143	0.098649
MQ09	Hornblende gabbronorite	Plag_traverse (mag_6)	45.2625	0.0192	34.3973	0.533	0.0211	0.0316	18.5553	1.0181	0.0258	99.8639		90.831	9.01868	0.150374
MQ09	Hornblende gabbronorite	Plag_traverse (mag_6)	44.9283	0.0021	34.5841	0.4875	0.0211	0.0332	18.6875	1.0361	0.0166	99.7965		90.7944	9.10953	0.0960292
MQ09	Hornblende gabbronorite	Plag_traverse (mag_6)	45.1	0.0108	34.3846	0.5155	0.0077	0.0346	18.4481	1.0646	0.0055	99.5714		90.5154	9.45244	0.0321307
MQ09	Hornblende gabbronorite	Plag_traverse (mag_6)	45.2813	0	34.4113	0.5186	0	0.0334	18.4326	1.171	0.0299	99.8781		89.534	10.2931	0.172926
MQ09	Hornblende gabbronorite	Plag_traverse (mag_6)	44.846	0.017	34.3113	0.5573	0	0.0539	18.484	1.1297	0.017	99.4162		89.9528	9.94874	0.0985042
MQ09	Hornblende gabbronorite	Plag_traverse (mag_6)	48.0457	0.0087	36.2667	0.5922	0.0306	0.0302	18.2233	1.0263	0.0162	104.24		90.6641	9.23994	0.0959645
MQ09	Hornblende gabbronorite	Plag_traverse (mag_6)	44.9152	0.0112	34.6588	0.4556	0.0488	0.0306	18.8408	0.9332	0.0207	99.9149		91.6641	8.21601	0.119911
MQ09	Hornblende gabbronorite	Plag_traverse (mag_6)	45.0885	0.0161	34.5338	0.5209	0	0.0336	18.644	0.9656	0.0203	99.8228		91.3226	8.559	0.118392
MQ09	Hornblende gabbronorite	Plag_traverse (mag_6)	44.375	0.0036	34.5333	0.481	0	0.0344	18.5945	1.0344	0.0184	99.0746		90.7568	9.13628	0.10693
MQ09	Hornblende gabbronorite	Plag_traverse (mag_6)	47.28	0.0051	35.6615	0.5096	0.0077	0.0185	17.5303	0.9257	0.0277	101.966		91.1212	8.70737	0.171434
MQ09	Hornblende gabbronorite	Plag_traverse (mag_6)	45.0633	0.0149	34.2865	0.5204	0.0067	0.0416	18.3494	1.2154	0.023	99.5212		89.1778	10.6891	0.133091
MQ09	Hornblende gabbronorite	Plag_traverse (mag_6)	44.8481	0.0077	34.2329	0.5799	0.0172	0.0287	18.461	1.1596	0.0258	99.3609		89.6594	10.1914	0.149193
MQ09	Hornblende gabbronorite	plag5_c	45.2961	0.0299	34.7841	0.5003	0.0105	0.0426	18.8942	0.9302	0.0276	100.515		91.6733	8.16727	0.159445
MQ09	Hornblende gabbronorite	plag5_m	44.9698	0.0202	35.0758	0.5419	0.0191	0.0306	18.8395	0.9522	0.0266	100.476		91.4792	8.36696	0.153788
MQ09	Hornblende gabbronorite	plag5_r	45.7451	0	34.6088	0.5764	0.0038	0.0419	18.3872	1.0989	0.0193	100.481		90.1388	9.74856	0.112652
MQ09	Hornblende gabbronorite	plag6_c	45.0126	0	34.3587	0.5822	0	0.038	18.6073	0.9953	0.0028	99.5969		91.1598	8.82389	0.016333
MQ09	Hornblende gabbronorite	plag6_m	45.0268	0.0098	34.8565	0.5518	0	0.0299	18.9313	0.8756	0.0138	100.296		92.2028	7.71713	0.0800258
MQ09	Hornblende gabbronorite	plag6_r	45.5063	0.0128	34.6599	0.5533	0.0343	0.0133	18.5721	1.0823	0.011	100.445		90.4027	9.53355	0.0637529
MQ09	Hornblende gabbronorite	Plag7_c	45.8928	0.0192	34.1943	0.4825	0	0.0529	18.3156	1.2437	0.018	100.219		88.964	10.9319	0.1041
MQ09	Hornblende gabbronorite	Plag7_r	45.3698	0.0147	34.5677	0.6048	0.0415	0.0253	18.6819	1.0811	0.0161	100.403		90.4366	9.47056	0.0927975
MQ09	Hornblende gabbronorite	Plag8_c	45.1759	0.0155	34.6101	0.4722	0.0192	0.0327	18.8176	0.9023	0.0176	100.063		91.9215	7.9761	0.102365
MQ09	Hornblende gabbronorite	Plag8_m	45.015	0.0152	34.4087	0.5414	0.023	0.0544	18.7227	0.9659	0.0157	99.762		91.3779	8.53083	0.0912346
MQ12	Hornblende gabbronorite	plag1_c	45.2848	0.0074	34.0301	0.4588	0.023	0.0434	18.0831	1.2983	0.0111	99.24		88.4443	11.491	0.0646409
MQ12	Hornblende gabbronorite	plag1_r	45.289	0	33.9078	0.5195	0.0067	0.0346	18.0214	1.296	0	99.075		88.4848	11.5152	0
MQ12	Hornblende gabbronorite	plag2_c	45.5387	0.0055	34.1368	0.4974	0	0.043	18.0287	1.2045	0.019	99.4736		89.1142	10.774	0.111821
MQ12	Hornblende gabbronorite	plag2_r	45.8867	0.0083	34.4813	0.6152	0	0.0385	18.2029	1.4285	0.0322	100.694		87.4035	12.4124	0.18409
MQ12	Hornblende gabbronorite	plag3_c	44.986	0	34.8277	0.4156	0	0.0395	18.5494	1.0687	0.0032	99.8901		90.5416	9.43976	0.0185975
MQ12	Hornblende gabbronorite	plag3_r	45.9997	0.011	34.4072	0.5933	0.0163	0.0441	18.1897	1.3456	0.0042	100.611		88.1723	11.8035	0.0242406
MQ12	Hornblende gabbronorite	plag4_c	45.7682	0.0099	34.2036	0.4867	0	0.0396	18.1211	1.4011	0.0133	100.043		87.6585	12.2649	0.0766034
MQ12	Hornblende gabbronorite	plag4_r	45.2981	0.0069	33.9422	0.6011	0	0.0384	18.198	1.2554	0.0134	99.3535		88.8325	11.0896	0.0778825
MQ12	Hornblende gabbronorite	plag5_c	45.7912	0.0113	34.358	0.4727	0.0163	0.0494	18.0613	1.3545	0.0194	100.134		87.9515	11.936	0.112482
MQ12	Hornblende gabbronorite	plag5_r	45.851	0.0204	34.5676	0.5958	0	0.0302	18.3244	1.2191	0.0096	100.618		89.2048	10.7395	0.0556438
MQ12	Hornblende gabbronorite	plag6_c	45.5628	0.0007	34.2881	0.4413	0.0038	0.021	18.1351	1.3438	0.0092	99.8058		88.1294	11.8174	0.0532324
MQ12	Hornblende gabbronorite	plag6_r	45.8879	0.0127	33.9901	0.5866	0.0249	0.0499	17.9575	1.3718	0.0268	99.9082		87.7181	12.1261	0.155871
MQ14	Hornblende olivine gabbro	plag1_c	44.1372	0.020126	35.3661	0.397937	0.030963	0.006542	19.407	0.515055	0.013284	99.8941		95.3433	4.57902	0.0777049
MQ14	Hornblende olivine gabbro	plag1_r	45.1838	-0.01454	34.7713	0.485049	-0.00503	0.042975	18.845	0.938978	0.01093	100.258		91.671	8.26566	0.0633057
MQ14	Hornblende olivine gabbro	plag2_c	44.0158	0.020229	35.1086	0.365093	0.000729	0.043276	19.0864	0.683895	0.020371	99.3444		93.7988	6.08202	0.119199
MQ14	Hornblende olivine gabbro	plag2_r	49.3918	0.059623	31.1277	0.842938	0.007146	0.134341	15.082	2.91411	0.046543	99.6061		73.8921	25.8364	0.271507
MQ14	Hornblende olivine gabbro	plag3_c	44.1856	0.009441	34.9231	0.394257	0.008505	0.038562	19.0023	0.759827	-0.00622	99.3154		93.2862	6.75014	-0.0363571
MQ14	Hornblende olivine gabbro	plag3_r	44.0691	-0.00363	34.8061	0.439557	0.005136	0.042337	19.3111	0.699522	0.008996	99.3783		93.7993	6.14865	0.052027
MQ14	Hornblende olivine gabbro	plag4_c	44.8713	0.045752	34.9374	0.431581	-0.01257	0.041625	19.0502	0.814297	0.019522	100.199		92.7152	7.17169	0.113126
MQ14	Hornblende olivine gabbro	plag4_r	44.3625	0.017979	35.0789	0.495513	0.020312	0.036232	19.1355	0.665964	0.013778	99.8267		93.9994	5.92002	0.0805859
MQ14	Hornblende olivine gabbro	plag5_c	43.8233	-0.00064	35.3027	0.45198	0.01745	0.025624	19.5361	0.549326	0.009029	99.7148		95.1082	4.83947	0.0523369
MQ14	Hornblende olivine gabbro	plag5_r	44.6431	-0.00271	34.9472	0.599008	-0.00471	0.044423	18.8843	0.804318	0.005706	99.9207		92.8131	7.15355	0.0333907
MQ14	Hornblende olivine gabbro	plag6_c	44.3792	-0.00633	35.1472	0.542646	-0.00176	0.021717	19.0318	0.712581	0.007608	99.8347		93.6127	6.34273	0.0445567
MQ14	Hornblende olivine gabbro	plag6_r	45.0249	0.026419	34.4196	0.483097	0.017265	0.065179	18.8699	0.981572	0.011419	99.8993		91.3365	8.59771	0.0658096
MQ14	Hornblende olivine gabbro	plag7_c	43.9833	0.025733	35.1277	0.46273	0.034872	0.047943	19.5167	0.645346	0.022311	99.8666		94.2331	5.63867	0.128264
MQ14	Hornblende olivine gabbro	plag7_r	44.5915	0.014463	34.7791	0.558813	0.024432	0.053616	18.9503	0.889606	0.000952	99.8629		92.165	7.82948	0.00551281
MQ27	Hornblende olivine gabbro	plag1_c	44.2709	0.017173	35.2027	0.423749	0.001465	0.05132	19.4348	0.485334	0.008566	99.896		95.6283	4.32149	0.0501847
MQ27	Hornblende olivine gabbro	plag1_r	51.8305	0.134781	27.1352	1.28738	0.028828	0.348599	12.2115	4.26863	0.213181	97.4587		60.4832	38.2596	1.25719
MQ27	Hornblende olivine gabbro	plag2_c	44.3403	0.020131	35.2064	0.555607	-0.00385	0.04964	19.308	0.674693	0.012835	100.164		93.9826	5.94297	0.0743865
MQ27	Hornblende olivine gabbro	plag2_m	44.0622	0.013057	35.3939	0.526515	0.011059	0.030428	19.4871	0.56806	0.007608	100.1		94.9473	5.00861	0.0441361
MQ27	Hornblende olivine gabbro	plag inc c (in amph2)	43.5891	0.010668	35.6478	0.424941	-0.00634	0.019111	19.6493	0.437428	-0.00335	99.7687		96.1462	3.87328	-0.0195172
MQ27	Hornblende olivine gabbro	plag inc r (in amph2)	44.1874	0.011984	35.5301	0.59286	-0.01865	0.039929	19.5008	0.480395	0.013277	100.338		95.6581	4.26435	0.0775453
MQ27	Hornblende olivine gabbro	plag3_r	44.1778	-0.00675	35.4864	0.578301	0.003099	0.044992	19.7688	0.447549	0.013741	100.514		95.9881	3.93245	0.0794405
MQ27	Hornblende olivine gabbro	plag4_c	44.3644	-0.01112	34.742	0.584678	-0.00642	0.040364	19.2141	0.653833	-0.00342	99.5783		94.2181	5.80187	-0.0199677
MQ27	Hornblende olivine gabbro	plag4_r	43.6313	-0.00552	35.5841	0.497637	-0.01082	0.040113	19.5344	0.38282	0.006638	99.6607		96.5374	3.42355	0.0390589
MQ27	Hornblende olivine gabbro	plag5_c	44.6052	0.020996	34.7906	0.42278	0.008621	0.034064	19.1645	0.686514	0.016158	99.7495		93.8237	6.08207	0.0941868
MQ27	Hornblende olivine gabbro	plag5_r	45.2417	0.008911	34.3643	0.685756	0.009698	0.076903	18.5217	1.02151	0.016175	99.9467		90.8394	9.06616	0.0944551
MQ29	Hornblende olivine gabbro	plag1_c	45.189	0.018791	34.5767	0.473956	0.007055	0.028385	18.4532	1.08602	0.008572	99.8417		90.3299	9.62018	0.0499607
MQ29	Hornblende olivine gabbro	plag1_r	43.8572	-0.02315	35.5068	0.462719	0.008706	0.051047	19.4744	0.550762	0.008546	99.897		95.0841	4.86624	0.0496813
MQ29	Hornblende olivine gabbro	plag1_outermost_r	44.5834	0.02108	35.1498	0.555265	-0.019	0.062619	18.7706	0.862673	0.011417	99.9979		92.2601	7.67308	0.0668153
MQ29	Hornblende olivine gabbro	plag2_c	45.0329	0.020091	34.3377	0.349865	-0.01676	0.033783	18.447	1.17576	0.026696	99.407		89.5205	10.3253	0.154252
MQ29	Hornblende olivine gabbro	plag2_r	49.9305	0.052067	30.5068	1.119	0.003161	0.228379	14.3909	3.31765	0.099161	99.6477		70.1562	29.2682	0.575582
MQ29	Hornblende olivine gabbro	plag3_c	45.2067	0.014376	34.6505	0.463378	0.041758	0.033934	18.517	1.18689	0.011437	100.126		89.5474	10.3867	0.0658538
MQ29	Hornblende olivine gabbro	plag3_r	44.6223	0.000966	35.1529	0.650388	-0.01501	0.057628	19.0297	0.793771	0.003335	100.296		92.9634	7.01717	0.0193983
MQ29	Hornblende olivine gabbro	plag4_c	44.6105	-0.0065	34.5556	0.405634	-0.01901	0.009159	18.6755	0.958218	0.005701	99.1948		91.4735	8.49325	0.0332477
MQ29	Hornblende olivine gabbro	plag4_r	44.2876	0.026583	34.819	0.622287	0.012902	0.054393	18.9834	0.817365	0.012841	99.6364		92.7023	7.22302	0.0746625
MQ29	Hornblende olivine gabbro	plag5_c	45.5437	0.016776	34.2787	0.453499	0.020206	0.011199	18.4104	1.35059	0.00572	100.091		88.2516	11.7157	0.0326469
MQ29	Hornblende olivine gabbro	plag5_r	44.2246	0.014389	35.1554	0.641891	0.001326	0.052578	19.1841	0.753219	0.021842	100.049		93.2483	6.62532	0.126409
MQ29	Hornblende olivine gabbro	plag6_c	44.8713	0.040002	34.4667	0.381285	0.012239	0.023398	18.2142	1.22851	0.0114	99.249		89.063	10.8706	0.0663712
MQ29	Hornblende olivine gabbro	skeletal plag in int glass	50.4874	0.077662	30.0429	1.22017	-0.01618	0.230305	14.4089	3.21474	0.082217	99.7481		70.8952	28.6232	0.481653
MQ29	Hornblende olivine gabbro	skeletal plag in int glass	50.9152	0.620059	18.3469	6.07735	0.222334	3.97358	10.2733	3.42031	0.216859	94.0659		61.4397	37.0161	1.5442
MQ29	Hornblende olivine gabbro	skeletal plag in int glass	49.5287	0.09509	29.7959	1.3212	0.049167	0.257725	14.3444	3.24349	0.087882	98.7235		70.5977	28.8873	0.514986
MQ29	Hornblende olivine gabbro	skeletal plag in int glass_c	45.1688	-0.01399	34.0856	0.604201	-0.0089	0.083136	18.1825	1.31832	0.020929	99.4407		88.2942	11.5847	0.121008
MQ29	Hornblende olivine gabbro	skeletal plag in int glass_r	51.2199	0.038185	29.5187	1.09632	0.003011	0.120828	13.4464	3.84028	0.130577	99.4142		65.4285	33.815	0.756508
MQ29	Hornblende olivine gabbro	plag7_c	44.7519	0.009578	34.0329	0.411179	0.006046	0.022546	18.2168	1.24958	-0.00192	98.6987		88.9676	11.0436	-0.0111647
MQ29	Hornblende olivine gabbro	plag7_r	51.8113	0.110968	27.3887	2.44226	0.031048	0.860553	12.7124	4.01345	0.203453	99.5742		62.8783	35.9235	1.19819
MQ13	Olivine gabbro	plag1_c	44.5711	0.025376	35.1581	0.523601	0.016442	0.064246	19.3317	0.608816	0.010746	100.31		94.549	5.3884	0.0625779
MQ13	Olivine gabbro	plag1_r	43.5578	0.010304	35.301	0.440375	0.009565	0.04261	19.3741	0.463094	-0.00327	99.1955		95.8723	4.14694	-0.0192667
MQ13	Olivine gabbro	plag2_c	44.3297	0.011855	35.4999	0.531272	0.008829	0.060292	19.4663	0.601381	0.009811	100.519		94.6517	5.29153	0.0567996
MQ13	Olivine gabbro	plag2_r	44.0436	-0.01062	35.3558	0.499415	0.013196	0.039674	19.7823	0.483598	0.012128	100.219		95.6967	4.23342	0.0698549
MQ13	Olivine gabbro	plag_c (interstitial glass)	44.166	0.001393	35.1606	0.512725	0.011353	0.057231	19.1942	0.493667	0.015408	99.6126		95.4655	4.44322	0.0912454
MQ13	Olivine gabbro	plag_r (interstitial glass)	44.8023	0.020489	34.298	0.744457	0.010939	0.097317	18.54	0.980279	0.015427	99.5092		91.185	8.72469	0.0903405
MQ13	Olivine gabbro	plag_c (interstitial glass)	43.8881	0.006512	35.4912	0.437023	-0.0053	0.04704	19.4302	0.482155	0.000935	99.7779		95.6972	4.29729	0.00548302
MQ13	Olivine gabbro	plag_r (interstitial glass)	51.3302	0.026295	29.806	0.889915	0.004613	0.093802	13.5016	3.8614	0.111128	99.625		65.4732	33.8852	0.641636
MQ13	Olivine gabbro	plag3_c	43.7836	0.009464	35.722	0.497301	0.045755	0.03956	19.6517	0.42787	0.010742	100.188		96.1491	3.78829	0.0625774
MQ13	Olivine gabbro	plag3_r	44.1983	0.043794	35.2138	0.530105	-0.00345	0.040081	19.5792	0.395045	0.003269	100		96.4589	3.52192	0.0191756
MQ13	Olivine gabbro	plag4_c	44.1235	0.017925	35.3139	0.497846	0.005406	0.047519	19.4518	0.469098	0.014477	99.9414		95.7371	4.17802	0.0848372
MQ13	Olivine gabbro	plag4_r	43.8143	0.002024	35.543	0.499859	0.032188	0.043133	19.5973	0.412815	0.022859	99.9675		96.1993	3.66706	0.133604
MQ13	Olivine gabbro	plag5_c	43.8262	0.017149	35.1254	0.498001	0.031887	0.057075	19.4249	0.491152	0.011687	99.4834		95.5592	4.37236	0.0684548
MQ13	Olivine gabbro	plag5_r	43.8335	0.020073	35.2325	0.417395	-0.00323	0.032326	19.6118	0.462611	0.006545	99.6134		95.8696	4.0923	0.0380944
MQ13	Olivine gabbro	plag6_c	44.2802	0.025095	34.7169	0.393667	0.005655	0.05366	19.1599	0.542903	0.01449	99.1925		95.0411	4.87334	0.0855802
MQ13	Olivine gabbro	plag7_c	44.3239	0.024461	35.2875	0.473895	0.011122	0.049004	19.1599	0.681028	0.008888	100.02		93.9078	6.04033	0.0518681
MQ13	Olivine gabbro	plag7_r	44.5493	0.006113	35.085	0.468049	0.010037	0.06059	19.114	0.593398	0.010283	99.8968		94.6234	5.31594	0.0606114
MQ44A	Olivine gabbro	plag1_c	44.3603	0.0203	34.9725	0.506243	-0.03137	0.050097	19.1101	0.636431	0.000476	99.625		94.3133	5.68392	0.00279708
MQ44A	Olivine gabbro	plag1_m1	44.1758	0.029728	35.3598	0.500991	-0.01316	0.048631	19.362	0.654174	0.004744	100.123		94.2123	5.7602	0.0274846
MQ44A	Olivine gabbro	plag1_m2	44.8834	0.033443	34.2924	0.645367	-0.01393	0.101239	18.2262	0.794203	0.014745	98.977		92.6083	7.30252	0.0892045
MQ44A	Olivine gabbro	plag1_m3	43.8871	0.048459	35.1946	0.679298	0.035699	0.066158	19.3498	0.656307	-0.00095	99.9165		94.2223	5.78322	-0.00550791
MQ44A	Olivine gabbro	plag2_c	44.0258	-0.00135	34.9456	0.459752	-0.01553	0.042273	19.5172	0.642707	-0.00195	99.6145		94.3866	5.62461	-0.0112283
MQ44A	Olivine gabbro	plag2_r	44.5163	0.010751	35.1648	0.55621	-0.01434	0.052363	19.4888	0.551321	0.009482	100.336		95.0777	4.86726	0.0550783
MQ44A	Olivine gabbro	plag3_c	44.4893	0.020069	34.7011	0.600527	0.002321	0.048933	18.982	0.791348	0.01992	99.6555		92.8771	7.00682	0.11605
MQ44A	Olivine gabbro	plag3_r	44.2667	0.024868	35.4465	0.651005	0.015054	0.027496	19.5219	0.454943	0.009013	100.417		95.9029	4.04439	0.0527188
MQ44A	Olivine gabbro	plag4_c	44.7104	0.020887	34.7126	0.552287	0.012506	0.05868	19.238	0.783823	0.004743	100.094		93.1078	6.86485	0.0273317
MQ44A	Olivine gabbro	plag4_r	44.6793	0.009201	35.2265	0.615971	-0.01372	0.051383	19.3349	0.630914	0.007118	100.541		94.3852	5.57339	0.0413721
MQ44A	Olivine gabbro	plag inc (in spinel)	43.9334	0.003843	34.9375	0.625887	0.008528	0.052941	19.1821	0.732936	0.009494	99.4866		93.4812	6.4637	0.055089
MQ44A	Olivine gabbro	plag5_c	44.3548	0.017563	34.7319	0.577549	0.00957	0.082128	19.1111	0.857829	0.012814	99.7552		92.4193	7.50696	0.0737817
MQ44A	Olivine gabbro	plag5_r	44.2923	0.012553	35.2031	0.556508	-0.0083	0.040766	19.1333	0.549132	0.009024	99.7885		95.0121	4.93459	0.0533549
MQ44A	Olivine gabbro	plag6_c	44.7824	-0.00961	34.9735	0.463987	0.00536	0.065237	19.1321	0.797182	0.012332	100.223		92.9222	7.00648	0.0713143
MQ44A	Olivine gabbro	plag6_r	44.0311	0.050084	35.0614	0.490425	0.029384	0.047582	19.1999	0.615252	0.017558	99.5426		94.4218	5.47536	0.10281
MQ44A	Olivine gabbro	plag7_c	44.2599	0.016371	34.4241	0.61578	0.009888	0.107103	18.9342	0.87338	0.009029	99.2497		92.2475	7.70014	0.0523764
MQ44A	Olivine gabbro	plag7_r	44.6155	0.02677	35.0167	0.623833	0.008972	0.051925	19.0654	0.604693	0.008563	100.022		94.5242	5.42524	0.0505488
MQ44A	Olivine gabbro	plag in cpx4	44.7156	-0.00244	34.7469	0.4561	-0.00035	0.067485	18.8793	0.87017	0.013798	99.7466		92.2273	7.69242	0.0802557
MQ10	Plagioclase hornblendite	Plag1_line	45.29	0.0167	33.4176	0.7031	0.0276	0.1037	18.0685	1.3901	0.0202	99.0375		87.6767	12.2066	0.116708
MQ10	Plagioclase hornblendite	Plag1_line	43.6537	0.0075	34.7986	0.4404	0.0382	0.0374	19.43	0.5597	0	98.9655		95.0455	4.95451	0
MQ10	Plagioclase hornblendite	Plag1_line	42.9144	0	34.9241	0.4716	0	0.0437	19.4586	0.5377	0.0014	98.3515		95.2299	4.76198	0.00815787
MQ10	Plagioclase hornblendite	Plag1_line	43.3138	0.0074	34.8432	0.4412	0	0.0324	19.3641	0.5374	0.0064	98.5459		95.1824	4.78017	0.0374564
MQ10	Plagioclase hornblendite	Plag1_line	43.2733	0	34.7025	0.4903	0	0.0544	19.263	0.5646	0	98.3481		94.9632	5.03684	0
MQ10	Plagioclase hornblendite	Plag1_line	43.8183	0	34.5447	0.5248	0.0258	0.0497	18.9737	0.8179	0.0092	98.7641		92.7141	7.23237	0.0535265
MQ10	Plagioclase hornblendite	Plag1_line	44.1434	0.0079	34.2924	0.4634	0.0048	0.0467	18.7306	0.8798	0.0229	98.5919		92.0424	7.8236	0.133986
MQ10	Plagioclase hornblendite	Plag1_line	46.6024	0.0152	36.1766	0.4874	0	0.0577	18.8849	0.8868	0.0166	103.128		92.0791	7.82453	0.0963699
MQ10	Plagioclase hornblendite	Plag1_line	44.2236	0.0123	33.9	0.5117	0.0124	0.054	18.4901	0.9731	0	98.1772		91.3045	8.69554	0
MQ10	Plagioclase hornblendite	Plag1_line	43.9385	0.0116	34.0632	0.4729	0.0095	0.0312	18.6365	0.9099	0.0028	98.0761		91.8669	8.11662	0.0164339
MQ10	Plagioclase hornblendite	Plag1_line	44.7317	0	33.949	0.4778	0	0.0575	18.5352	1.0128	0.0087	98.7727		90.9554	8.99376	0.050832
MQ10	Plagioclase hornblendite	Plag1_line	44.2521	0.0072	33.7577	0.4385	0	0.0395	18.5326	0.9351	0.0294	97.9921		91.4748	8.35237	0.172783
MQ10	Plagioclase hornblendite	Plag1_line	44.188	0.0072	33.8522	0.4667	0	0.0452	18.4085	0.9288	0.0156	97.9122		91.5488	8.35878	0.0923732
MQ10	Plagioclase hornblendite	Plag1_line	44.1363	0.0086	33.687	0.4692	0.021	0.0298	18.4968	1.0447	0.0142	97.9076		90.6519	9.26527	0.082862
MQ10	Plagioclase hornblendite	Plag1_line	43.831	0.0029	33.7969	0.4494	0	0.0467	18.4304	0.9508	0.028	97.5361		91.3105	8.52435	0.16517
MQ10	Plagioclase hornblendite	Plag1_line	43.5194	0.0087	33.6621	0.5062	0.0477	0.0167	18.3859	0.9725	0.017	97.1362		91.1728	8.72683	0.100373
MQ10	Plagioclase hornblendite	Plag1_line	43.7415	0.0154	33.7602	0.4839	0.0086	0.0361	18.4106	0.9256	0.0179	97.3998		91.5636	8.33038	0.105997
MQ10	Plagioclase hornblendite	Plag1_line	43.2765	0.0036	33.6291	0.4658	0	0.0395	18.4089	1.0391	0.011	96.8735		90.6737	9.26184	0.0645109
MQ10	Plagioclase hornblendite	Plag1_line	43.1915	0.006	33.5577	0.5095	0	0.0416	18.4832	1.0202	0	96.8097		90.9187	9.0813	0
MQ10	Plagioclase hornblendite	Plag1_line	43.5016	0.0014	33.6791	0.48	0.0392	0.0428	18.405	0.957	0.0211	97.1272		91.2859	8.58947	0.124606
MQ10	Plagioclase hornblendite	Plag1_line	43.9235	0.0127	33.4262	0.5177	0.0134	0.0359	18.312	1.0113	0.0202	97.2729		90.8058	9.07495	0.119266
MQ10	Plagioclase hornblendite	Plag1_line	43.5397	0.0084	33.3874	0.5142	0	0.0468	18.3641	1.0501	0.0105	96.9212		90.5667	9.37165	0.061656
MQ10	Plagioclase hornblendite	Plag1_line	43.1799	0.0092	33.3395	0.5207	0.0029	0.0518	18.3868	0.9959	0.0142	96.5009		90.9972	8.91916	0.0836753
MQ10	Plagioclase hornblendite	Plag1_line	43.1567	0	33.1897	0.5215	0.0067	0.0419	18.4517	0.903	0.022	96.2932		91.7448	8.12493	0.130243
MQ10	Plagioclase hornblendite	Plag1_line	43.5111	0	33.2401	0.5241	0.0267	0.0459	18.3017	1.0132	0.0298	96.6926		90.7342	9.08994	0.175907
MQ10	Plagioclase hornblendite	Plag1_line	42.8506	0.0005	33.4334	0.5317	0.022	0.0344	18.4573	0.88	0.0179	96.2278		91.9597	7.93411	0.106187
MQ10	Plagioclase hornblendite	Plag1_line	42.0446	0.001	33.7523	0.512	0.0201	0.0362	18.9012	0.5862	0.0078	95.8614		94.6419	5.31161	0.0465024
MQ10	Plagioclase hornblendite	Plag1_line	42.3727	0.0062	34.0209	0.4971	0.0048	0.0451	19.0861	0.5892	0.0169	96.639		94.6147	5.28555	0.0997505
MQ10	Plagioclase hornblendite	Plag1_line	42.1034	0.0175	34.0396	0.502	0.0086	0.0445	19.0506	0.4956	0.0087	96.2705		95.4544	4.49371	0.0519031
MQ10	Plagioclase hornblendite	Plag2_c	43.6924	0.0103	34.9865	0.4509	0.0143	0.0676	19.2514	0.6623	0.0023	99.138		94.1267	5.85992	0.0133895
MQ10	Plagioclase hornblendite	Plag2_r	43.607	0.0188	33.5908	0.5846	0.0076	0.0757	18.4867	1.0101	0.0233	97.4046		90.878	8.98566	0.136377
MQ10	Plagioclase hornblendite	Plag3_c	44.5153	0.0149	34.4672	0.4819	0.0124	0.0323	18.6613	0.9687	0.0137	99.1677		91.34	8.58015	0.0798412
MQ10	Plagioclase hornblendite	Plag3_c2	44.424	0.0115	34.2791	0.3939	0.0248	0.0508	18.7005	0.922	0.0179	98.8245		91.7128	8.18265	0.104524
MQ10	Plagioclase hornblendite	Plag4_c	43.7287	0.0185	35.0237	0.4859	0	0.049	19.4899	0.5773	0.0124	99.3854		94.8443	5.08382	0.0718473
MQ10	Plagioclase hornblendite	Plag4_r	43.4448	0.0246	35.5868	0.545	0.0029	0.0414	19.671	0.4295	0	99.746		96.199	3.80097	0
MQ10	Plagioclase hornblendite	Plag5_c	44.4749	0.0144	34.715	0.4943	0	0.0607	18.933	0.9134	0.0087	99.6144		91.9244	8.02526	0.0502942
MQ10	Plagioclase hornblendite	Plag6_c	43.9766	0.0003	34.781	0.5097	0.0048	0.0394	19.0952	0.6584	0.0206	99.086		94.0133	5.86599	0.120759
MQ10	Plagioclase hornblendite	Plag6_c	44.248	0.0187	34.8352	0.5158	0	0.0524	19.2618	0.7126	0.0078	99.6523		93.683	6.27186	0.0451695
MQ10	Plagioclase hornblendite	Plag6_m	44.5061	0.0014	34.8194	0.4653	0	0.0526	18.7502	0.9	0.0312	99.5262		91.8407	7.97734	0.181958
MQ10	Plagioclase hornblendite	Plag6_r	43.5657	0.0188	34.9078	0.5254	0.0086	0.0409	19.2247	0.5754	0.0137	98.881		94.7858	5.13381	0.080425
MQ10	Plagioclase hornblendite	microplag2	50.1101	0.0634	29.7457	1.0791	0.0067	0.1948	14.0016	3.4648	0.1094	98.7756		68.6292	30.7324	0.638463
MQ10	Plagioclase hornblendite	microplag3	48.8606	0.0358	30.5808	1.0896	0.0086	0.2471	15.2628	2.8153	0.09	98.9906		74.5816	24.8948	0.523633
MQ10	Plagioclase hornblendite	microplag4	49.6722	0.056	30.4367	1.0873	0.0057	0.1965	14.5209	3.2251	0.0874	99.2878		70.9681	28.5233	0.508591
MQ10	Plagioclase hornblendite	microplag5	50.1036	0.0343	30.4231	1.1902	0.0048	0.2172	14.8637	3.1336	0.0981	100.069		71.9753	27.4591	0.565604
MQ36	Plagioclase hornblendite	plag1_c	43.871	0.024284	35.1541	0.465336	0.029764	0.0545	19.4302	0.556152	0.012382	99.5977		95.0069	4.92104	0.0720866
MQ36	Plagioclase hornblendite	plag1_r	49.8427	0.037704	30.2777	1.20059	0.016011	0.248951	14.8667	3.22704	0.100335	99.8178		71.3857	28.0406	0.573636
MQ36	Plagioclase hornblendite	plag2_c	43.8675	0.014074	34.7904	0.500085	0.019211	0.055888	19.448	0.622105	0.009528	99.3267		94.476	5.46887	0.0551108
MQ36	Plagioclase hornblendite	plag3_c	44.198	0.020656	35.1457	0.418169	-0.01527	0.053496	19.3427	0.757897	1e-06	99.9213		93.3789	6.62108	5.74803e-06
MQ36	Plagioclase hornblendite	plag3_r	45.5112	0.314742	31.8757	2.36855	0.047297	0.965988	18.4313	1.0886	0.025269	100.629		90.2109	9.64181	0.147257
MQ36	Plagioclase hornblendite	plag4_c	43.709	0.031451	35.3487	0.427463	-0.00181	0.035979	19.2615	0.504442	0.016218	99.3329		95.3839	4.52045	0.0956244
MQ36	Plagioclase hornblendite	plag4_r	43.7837	0.001895	35.2998	0.560309	0.00159	0.047207	19.7471	0.460095	0.010936	99.9127		95.8936	4.04316	0.0632314
MQ36	Plagioclase hornblendite	skeletal plag in int glass	50.1117	0.06246	30.2722	1.20095	0.001551	0.247205	14.5073	3.30057	0.080084	99.784		70.5079	29.0287	0.463431
MQ36	Plagioclase hornblendite	skeletal plag in int glass_c	47.2714	0.040343	32.762	0.867374	-0.02318	0.150366	16.8453	2.01186	0.036424	99.9619		82.0547	17.7341	0.211251
MQ36	Plagioclase hornblendite	skeletal plag in int glass_r	50.5722	0.0356	30.2578	1.28581	0.01405	0.214106	14.4319	3.48748	0.088214	100.387		69.2246	30.2716	0.503804
MQ36	Plagioclase hornblendite	plag5_c	43.99	0.01468	35.4004	0.447169	-0.00569	0.053247	19.2145	0.628368	0.006663	99.7494		94.3759	5.58511	0.0389662
MQ36	Plagioclase hornblendite	plag5_r	43.9135	0.031173	35.6223	0.495596	-0.00365	0.033159	19.5976	0.529928	0.008088	100.228		95.2903	4.66283	0.0468247
MQ36	Plagioclase hornblendite	skeletal plag in int glass_c	49.1576	0.080294	30.6857	1.3057	-0.02204	0.258221	15.1246	2.69319	0.076555	99.3598		75.2865	24.2598	0.453727
MQ36	Plagioclase hornblendite	skeletal plag in int glass_r	48.9939	0.043648	31.2656	1.03608	-0.00599	0.177456	15.4526	2.82031	0.072656	99.8563		74.8571	24.7238	0.419073
MQ36	Plagioclase hornblendite	plag6_c	43.7441	0.002649	35.3032	0.472894	0.013513	0.039693	19.6679	0.440314	0.018547	99.7029		96.0029	3.88933	0.107792
MQ36	Plagioclase hornblendite	plag6_r	45.1029	0.031396	34.6179	0.707095	0.029373	0.075488	18.5252	1.00382	0.016689	100.11		90.9811	8.92133	0.0975902
MQ36	Plagioclase hornblendite	plag inc_c (in plag 9)	44.4951	0.052871	35.1704	0.591522	-0.0008	0.052017	18.9538	0.826744	0.010006	100.152		92.6302	7.31162	0.0582242
MQ36	Plagioclase hornblendite	plag inc_r (in plag 9)	44.7522	0.005877	34.7757	0.654972	0.000241	0.061807	18.835	1.01236	0.010475	100.109		91.0807	8.85895	0.0603119
MQ36	Plagioclase hornblendite	plag7_c	44.0221	0.022237	35.5075	0.560601	0.00028	0.025306	19.5249	0.572762	0.004281	100.24		94.9356	5.03964	0.024784
MQ36	Plagioclase hornblendite	plag7_r	43.8673	0.031171	35.3726	0.434547	0.018006	0.042929	19.4775	0.538417	0.008553	99.7911		95.1886	4.76163	0.0497687
MQ36	Plagioclase hornblendite	plag8_c	44.1201	-0.00876	35.416	0.471145	0.015753	0.059114	19.2825	0.659212	0.022821	100.038		94.0491	5.81838	0.13253
MQ36	Plagioclase hornblendite	plag8_r	44.9812	0.003388	34.8689	0.488196	0.008886	0.054814	18.7764	0.924016	0.003333	100.109		91.805	8.1756	0.0194033
MQ36	Plagioclase hornblendite	plag9_c	44.0865	0.015619	35.4048	0.477586	0.019119	0.038168	19.1469	0.764766	0.007611	99.9611		93.2181	6.73778	0.0441195
MQ36	Plagioclase hornblendite	plag9_r	45.2844	0.001839	34.8197	0.512062	0.002307	0.058167	18.7699	0.965797	0.016183	100.43		91.396	8.51016	0.0938234
MQ36	Plagioclase hornblendite	skeletal plag in int glass	48.7374	0.054306	31.3002	1.13976	0.020919	0.192143	15.5741	2.76056	0.074774	99.8542		75.3877	24.1813	0.430958
MQ36	Plagioclase hornblendite	skeletal plag in int glass	50.8364	0.12587	27.6273	1.78997	0.057556	1.03691	12.8545	3.94561	0.164764	98.4389		63.6654	35.3629	0.971622
MQ55	Troctolite	Plag1_c	44.3032	0.012746	35.2448	0.551549	0.037935	0.064135	19.2432	0.672304	0.016742	100.147		93.9621	5.94056	0.0973351
MQ55	Troctolite	Plag1_r	44.0321	0.036621	35.4258	0.511873	0.019898	0.059053	19.4762	0.563012	0.017207	100.142		94.934	4.96616	0.099864
MQ55	Troctolite	Plag2_c	44.0209	0.047165	35.2468	0.506791	0.027499	0.06583	19.1461	0.694283	0.015799	99.7713		93.7556	6.15233	0.0921156
MQ55	Troctolite	Plag2_m	43.7921	0.028545	35.653	0.429972	0.01385	0.051146	19.744	0.463172	0.006975	100.183		95.889	4.07064	0.0403335
MQ55	Troctolite	Plag2_r	43.729	0.005179	35.5238	0.541833	-0.00828	0.050069	19.5345	0.432209	0.013009	99.8214		96.077	3.84677	0.0761811
MQ55	Troctolite	Plag3_c	43.9993	0.02608	35.1984	0.487583	0.010622	0.065321	19.2897	0.575226	0.018602	99.6708		94.7767	5.11448	0.108824
MQ55	Troctolite	Plag3_m1	44.1635	0.024608	35.4075	0.516929	0.008089	0.053452	19.3023	0.657187	0.00651	100.14		94.1607	5.80144	0.0378119
MQ55	Troctolite	Plag3_m2	43.951	0.019097	35.3147	0.476358	0.003766	0.061278	19.3935	0.550299	0.006047	99.776		95.0823	4.88235	0.0352997
MQ55	Troctolite	Plag3_m3	44.4391	0.005589	35.2603	0.537011	0.008246	0.073141	19.2799	0.690238	0.021881	100.315		93.7965	6.07671	0.126747
MQ55	Troctolite	Plag3_r	43.8982	0.011952	35.3691	0.521147	-0.00132	0.03509	19.6015	0.434464	0.009284	99.8795		96.0916	3.85422	0.0541899
MQ55	Troctolite	Plag4_c	44.5183	0.02485	35.3276	0.546934	0.001639	0.051719	19.1022	0.690652	0.006988	100.271		93.8207	6.13848	0.0408653
MQ55	Troctolite	Plag4_r	43.9548	0.013244	35.6032	0.56489	0.00891	0.039187	19.5141	0.553794	0.000465	100.253		95.1128	4.88455	0.00269855
MQ55	Troctolite	Plag5_c	44.4971	-0.00473	35.0792	0.542722	-0.01432	0.07269	19.0068	0.702166	0.013045	99.8947		93.6619	6.26154	0.0765396
MQ55	Troctolite	Plag5_r	44.2474	0.022854	35.0696	0.627873	-0.00875	0.045434	19.1869	0.675716	0.001397	99.8684		94.0011	5.99071	0.00814912
MQ55	Troctolite	Plag6_c	44.6721	0.027217	35.1279	0.526909	-0.0094	0.051825	19.0656	0.77494	0.015853	100.253		93.0627	6.84512	0.092135
MQ55	Troctolite	Plag6_m	44.5244	0.017329	35.037	0.520596	-0.00072	0.067336	19.1889	0.714817	0.022344	100.092		93.5631	6.30718	0.129718
MQ55	Troctolite	Plag6_r	44.125	-0.01278	35.3168	0.62918	0.008957	0.058164	19.3411	0.509069	0.012091	99.9876		95.3858	4.54325	0.0709991
MQ55	Troctolite	Plag inc (in Ol10)	44.3727	0.017081	35.2042	0.478031	-0.00098	0.041863	19.4046	0.598293	0.001863	100.118		94.7051	5.28408	0.010826
MQ55	Troctolite	Plag inc c (in Ol10)	44.0275	0.029311	35.6971	0.501551	-0.00466	0.045462	19.5847	0.46152	0.02557	100.368		95.7672	4.08392	0.148874
MQ55	Troctolite	Plag inc r (in Ol10)	49.8895	0.085263	30.0765	0.872608	-0.00072	0.163421	14.2418	3.10503	0.463813	98.8973		69.7685	27.5261	2.70535

## Sheet: Olivine EPMA
Olivine major element analyses
			wt. %
Sample	Type	Data point	SiO2	TiO2	Al2O3	Cr2O3	FeO	MnO	MgO	NiO	CaO	Total
MQ09	Hornblende gabbro	cpx_amph_c	37.7483	0.0039	0.0068	0.0103	24.7209	0.6409	36.5099		0.0942	99.7352
MQ09	Hornblende gabbro	cpx_amph	37.7745	0.0057	0.0083	0.0078	24.898	0.6602	36.3946		0.0959	99.845
MQ09	Hornblende gabbro	cpx_amph	37.6351	0.008	0.0226	0.01	24.6108	0.583	36.5175		0.0902	99.4772
MQ09	Hornblende gabbro	cpx_amph_r	37.3503	0	0.0316	0	24.493	0.675	36.5321		0.0794	99.1614
MQ09	Hornblende gabbro	cpx_amph	40.8582	0.0142	0.8238	0	23.6974	0.6679	34.0309		0.1832	100.276
MQ09	Hornblende gabbro	cpx_amph_rim	38.1218	0.0158	0.0488	0.0056	23.9764	0.6367	36.8686		0.1206	99.7943
MQ09	Hornblende gabbro	cpx_amph	37.8342	0	0.0133	0.0132	23.8755	0.5921	36.8544		0.093	99.2757
MQ09	Hornblende gabbro	cpx_amph	38.1335	0.0194	0.0177	0.013	24.1792	0.6642	38.2038		0.0935	101.324
MQ09	Hornblende gabbro	cpx_amph	38.0576	0.0207	0.005	0	24.2579	0.6292	36.7744		0.0834	99.8282
MQ09	Hornblende gabbro	cpx_amph	38.2046	0.0188	0.0043	0	24.1126	0.6875	36.9022		0.0865	100.017
MQ09	Hornblende gabbro	cpx_amph	38.5345	0.0131	0.0122	0	23.9728	0.6028	36.4835		0.077	99.6959
MQ09	Hornblende gabbro	cpx_amph	38.0316	0.0104	0.0108	0	24.2222	0.64	36.7561		0.0934	99.7645
MQ09	Hornblende gabbro	cpx_amph_core	38.0511	0.0043	0.0154	0	24.2102	0.6606	36.7926		0.0959	99.8301
MQ09	Hornblende gabbro	amph_cpx_rim	37.8599	0	0.0129	0.0108	25.1968	0.5864	36.1439		0.1199	99.9306
MQ09	Hornblende gabbro	amph_cpx_mid	37.8844	0.0194	0.02	0.0079	25.3387	0.6693	35.8037		0.0893	99.8327
MQ09	Hornblende gabbro	amph_cpx	37.8655	0.0111	0.0147	0	25.5174	0.6325	36.0051		0.0908	100.137
MQ09	Hornblende gabbro	amph_cpx	37.7852	0	0.0351	0.0008	25.1503	0.6493	35.868		0.0953	99.584
MQ09	Hornblende gabbro	amph_cpx_core	37.4479	0.0045	0.0233	0	25.1165	0.6753	35.7966		0.0931	99.1572
MQ09	Hornblende gabbro	amph_cpx	37.3609	0.0103	0.0183	0	25.495	0.6795	35.9742		0.0929	99.6311
MQ09	Hornblende gabbro	amph_cpx	37.5004	0.0083	0.0039	0	25.5018	0.6713	36.0016		0.1031	99.7904
MQ09	Hornblende gabbro	amph_cpx	38.1441	0.0099	0.0452	0.004	24.8074	0.6862	34.8893		0.1174	98.7035
MQ09	Hornblende gabbro	amph_cpx_rim	38.4024	0.0202	0.2179	0.0026	25.3596	0.6409	35.3762		0.149	100.169
MQ09	Hornblende gabbro	cpx1_c	38.2501	0.0013	0.0103	0.0008	25.6127	0.7219	35.4816		0.0972	100.176
MQ09	Hornblende gabbro	cpx1_r	38.0699	0.0022	0.0115	0.0085	24.8472	0.6207	36.2672		0.0777	99.9049
MQ09	Hornblende gabbro	olivine_inc	37.7282	0.0058	0	0.0054	24.9016	0.6544	36.2146	0.0515	0.0949	99.6564
MQ09	Hornblende gabbro	olivine_inc	38.0058	0.0063	0.008	0.0054	25.2996	0.6532	36.2762	0.001	0.1044	100.36
MQ09	Hornblende gabbro	olivine_inc	37.5259	0	0.0075	0	27.0545	0.6294	34.7136	0.0367	0.0982	100.066
MQ09	Hornblende gabbro	olivine_inc	37.447	0	0.0016	0.0111	26.2307	0.727	35.3493	0.002	0.1041	99.8728
MQ09	Hornblende gabbro	olivine_inc	37.7783	0.0143	0	0.0019	24.8455	0.6156	36.8935	0.0356	0.0791	100.264
MQ09	Hornblende gabbro	olivine_inc	37.9068	0	0.0054	0.0024	24.7384	0.58	36.6665	0	0.076	99.9755
MQ09	Hornblende gabbro	olivine_inc	38.2259	0.0005	0.0139	0	24.8258	0.6433	36.3832	0.0251	0.0899	100.208
MQ09	Hornblende gabbro	olivine_inc	37.6276	0	0	0	24.3926	0.649	36.4765	0.0091	0.0788	99.2336
MQ09	Hornblende gabbro	olivine_inc	38.0188	0.014	0.0135	0	24.4622	0.6348	36.7106	0.0141	0.093	99.961
MQ09	Hornblende gabbro	olivine_inc	38.1862	0.0091	0	0.0068	24.8429	0.5784	36.4767	0.0166	0.0836	100.2
MQ09	Hornblende gabbro	olivine_inc	38.3873	0.0133	0.0113	0	24.556	0.7029	36.55	0.0319	0.0817	100.334
MQ09	Hornblende gabbro	olivine1	38.3752	0.003	0.0107	0.0165	24.9605	0.5971	36.5753	0.0157	0.0977	100.652
MQ09	Hornblende gabbro	olivine2	38.2591	0	0.0097	0	24.7241	0.7049	36.9454	0.0114	0.0939	100.749
MQ09	Hornblende gabbro	Olivine_inc_amph	37.5865	0.0068	0.0324	0.0114	24.6369	0.6737	36.8422	0.003	0.1006	99.8935
MQ09	Hornblende gabbro	Olivine_inc_px1	38.3882	0	0.0259	0	25.5683	0.7125	35.8897	0.001	0.0806	100.666
MQ09	Hornblende gabbro	Olivine_inc_px2	37.6911	0.0141	0	0	25.6169	0.6963	35.7508	0.012	0.0844	99.8656
MQ09	Hornblende gabbro	Oliv_inc_plag	37.9912	0.0104	0.0162	0	25.2152	0.5028	36.0875	0.0268	0.1067	99.9568
MQ09	Hornblende gabbro	Oliv_inc_plag	37.8124	0.0199	0.0089	0.0074	25.1899	0.5218	36.447	0.0005	0.1004	100.108
MQ09	Hornblende gabbro	Oliv_inc_plag	38.2062	0.0016	0.013	0.0054	25.3399	0.4923	36.5729	0.0334	0.1067	100.771
MQ14	Hornblende olivine gabbro	olivine_c	38.3341	0.000757	0.007594	-0.0215	24.6488	0.520519	37.2553	-0.00666	0.140169	100.879
MQ14	Hornblende olivine gabbro	olivine2_c	38.5851	0.024856	0.045214	0.000319	24.8401	0.560238	37.2821	0.016262	0.122146	101.476
MQ14	Hornblende olivine gabbro	olivine2_r	38.649	-0.00151	0.05607	0.010607	24.1948	0.527327	37.1329	-0.01035	0.195025	100.754
MQ14	Hornblende olivine gabbro	olivine3_c	38.4622	0.004292	0.025088	-0.00013	25.4841	0.502499	37.0816	-0.03103	0.119934	101.649
MQ14	Hornblende olivine gabbro	olivine3_r	38.4613	-0.00805	0.028962	-0.00969	24.6399	0.512525	37.0904	-0.01628	0.154455	100.853
MQ14	Hornblende olivine gabbro	olivine4_c	37.2632	0.041879	0.117021	-0.0155	25.2954	0.553953	35.9864	-0.01778	0.137346	99.3618
MQ14	Hornblende olivine gabbro	olivine4_r	38.0301	-0.00035	0.007135	-0.00763	24.1627	0.509822	36.7582	-0.02002	0.145296	99.5852
MQ14	Hornblende olivine gabbro	olivine5	38.3805	0.006038	-0.00148	-0.01252	25.1659	0.499129	37.2924	-0.02814	0.134684	101.437
MQ14	Hornblende olivine gabbro	olivine6_c	38.2026	0.016346	0.055466	0.001872	25.1521	0.518607	37.0107	0.039972	0.169539	101.167
MQ14	Hornblende olivine gabbro	olivine6_r	38.5391	0.015273	0.059146	0.00799	24.6699	0.561248	37.0528	-0.0259	0.176811	101.056
MQ14	Hornblende olivine gabbro	olivine7_c	38.424	0.027367	0.006845	-0.00051	24.9743	0.494214	37.303	-0.04448	0.121154	101.306
MQ14	Hornblende olivine gabbro	olivine7_r	38.3544	0.026118	0.012472	-0.01404	24.4453	0.504219	37.474	-0.06598	0.178187	100.915
MQ27	Hornblende olivine gabbro	olivine1_c	39.4041	-0.00416	0.019631	-0.00792	18.4346	0.270333	42.5123	0.049277	0.163686	100.842
MQ27	Hornblende olivine gabbro	olivine1_m	39.679	0.032403	0.03505	0.011637	19.6128	0.313214	41.5638	-0.00819	0.160144	101.4
MQ27	Hornblende olivine gabbro	olivine1_r	39.3604	-0.001	0.029899	-0.01052	20.3102	0.328963	41.1083	0.004469	0.186482	101.317
MQ27	Hornblende olivine gabbro	olivine2_c	39.7692	-0.01288	-0.00887	0.007406	20.3697	0.284783	41.6835	0.009689	0.172329	102.275
MQ27	Hornblende olivine gabbro	olivine2_r	37.0919	-0.00919	0.076081	-0.00243	20.3643	0.287362	38.2424	0.004467	0.203141	96.2581
MQ27	Hornblende olivine gabbro	olivine3_c	38.982	0.011011	0.010731	0.013377	19.8889	0.285275	41.549	-0.00595	0.122231	100.857
MQ27	Hornblende olivine gabbro	olivine3_r	39.2681	0.008227	-0.03821	0.01003	20.4364	0.318898	41.4202	-0.01414	0.175025	101.584
MQ27	Hornblende olivine gabbro	olivine4_c	39.0346	0.00637	0.04626	-0.00738	20.8608	0.281814	41.1753	-0.00893	0.17261	101.561
MQ27	Hornblende olivine gabbro	olivine4_m (dark patch)	39.303	-0.00679	0.04951	0.003761	18.7873	0.271544	41.9529	-0.02682	0.151267	100.486
MQ27	Hornblende olivine gabbro	olivine5_c	39.9408	0.020106	0.021717	-0.00015	18.1187	0.299518	43.0702	0.052222	0.131096	101.654
MQ27	Hornblende olivine gabbro	olivine5_m	39.5024	0.016393	0.024984	-0.00857	19.7221	0.323974	41.363	0.055794	0.141586	101.142
MQ27	Hornblende olivine gabbro	olivine (in cpx3)	38.7554	-0.00217	0.039898	0.001076	20.3834	0.295808	40.5449	-0.02599	0.159031	100.151
MQ27	Hornblende olivine gabbro	olivine in cpx3	39.1593	0.031564	0.045656	-0.0007	20.75	0.337691	40.7601	-0.03194	0.168377	101.22
MQ27	Hornblende olivine gabbro	olivine6_c	39.4887	0.019151	0.00893	0.01361	19.208	0.319096	42.019	-0.03052	0.181947	101.228
MQ27	Hornblende olivine gabbro	olivine7_c	39.4824	-0.00971	0.016865	-0.00214	20.0034	0.269409	41.4947	0	0.182195	101.437
MQ27	Hornblende olivine gabbro	olivine8_c	39.6749	-0.02088	0.042418	-0.0014	19.6024	0.263183	41.5604	-0.00149	0.162106	101.282
MQ27	Hornblende olivine gabbro	olivine8_r	37.3398	-0.01919	0.078184	0.00805	20.1599	0.290729	39.1589	-0.02451	0.208021	97.1999
MQ27	Hornblende olivine gabbro	olivine inc_c (in plag3)	39.1401	0.024569	0.03891	-0.00501	20.1995	0.307816	41.6127	-0.05129	0.157001	101.424
MQ27	Hornblende olivine gabbro	olivine inc_r (in plag3)	39.1565	0.021563	0.03126	-0.00879	20.0635	0.320897	41.0642	0.006689	0.187162	100.843
MQ27	Hornblende olivine gabbro	olivine9_c	39.9737	0.006399	0.055677	-0.00946	18.5164	0.239907	42.437	0.017866	0.166018	101.404
MQ27	Hornblende olivine gabbro	olivine9_r	39.2731	0.018489	0.066229	-0.00058	20.2584	0.271798	40.7035	-0.03044	0.188323	100.749
MQ29	Hornblende olivine gabbro	olivine1_c	38.2427	-0.00057	0.050509	0.007148	25.2284	0.586814	36.3745	-0.1021	0.145956	100.533
MQ29	Hornblende olivine gabbro	olivine1_r	38.755	0.005089	-0.03167	-0.01057	22.0218	0.365673	39.3226	-0.04824	0.190739	100.57
MQ29	Hornblende olivine gabbro	olivine2_c	38.5011	-0.00484	0.018107	0.003643	22.485	0.429273	38.7535	-0.04075	0.161395	100.306
MQ29	Hornblende olivine gabbro	olivine2_m	38.6314	0.018023	0.03947	0.002448	23.7704	0.421688	38.1104	-0.03929	0.163695	101.118
MQ29	Hornblende olivine gabbro	olivine2_r	38.9444	0.013494	0.010313	0.010147	22.4696	0.357574	38.8657	-0.03265	0.157538	100.796
MQ29	Hornblende olivine gabbro	olivine3_c	38.4624	0.042373	-0.01316	-0.00569	23.4858	0.515829	37.6336	-0.06146	0.201162	100.261
MQ29	Hornblende olivine gabbro	olivine4_c	38.6184	0.003945	-0.02134	-0.00654	22.6645	0.365291	39.1697	-0.063	0.176896	100.908
MQ29	Hornblende olivine gabbro	olivine4_m	38.6963	0.003073	0.019728	-0.01437	23.9595	0.451639	38.1078	-0.0548	0.146861	101.316
MQ29	Hornblende olivine gabbro	olivine4_r	38.8317	0.026427	0.047996	-0.01044	22.0484	0.353684	39.4109	-0.0719	0.225072	100.862
MQ29	Hornblende olivine gabbro	olivine5_c	38.2605	0.010228	0.014063	0.004859	24.8639	0.637924	36.8349	-0.04508	0.142328	100.724
MQ29	Hornblende olivine gabbro	olivine5_r	38.9295	0.012432	0.119465	-0.00074	22.4812	0.361143	39.5844	-0.02003	0.173833	101.641
MQ29	Hornblende olivine gabbro	olivine6_c	38.5765	0.011067	0.012381	0.004377	22.705	0.436276	38.764	-0.07264	0.197173	100.634
MQ29	Hornblende olivine gabbro	olivine6_m	38.2996	0.01177	0.035645	-0.01232	24.3757	0.525293	36.9668	-0.06363	0.159409	100.298
MQ29	Hornblende olivine gabbro	olivine6_r	35.653	0.054378	0.100356	-0.00848	33.0232	0.627254	29.9252	-0.07928	0.24781	99.5434
MQ29	Hornblende olivine gabbro	olivine7_c	38.4425	0.035175	0.036706	-0.01178	24.5391	0.547486	37.8323	-0.05778	0.159938	101.524
MQ29	Hornblende olivine gabbro	olivine7_m	38.096	0.006558	0.004391	-0.02992	25.3926	0.602118	36.5926	-0.04512	0.178772	100.798
MQ29	Hornblende olivine gabbro	olivine7_r	37.8754	0.052407	0.063558	-0.00907	23.8514	0.445796	38.0016	-0.03409	0.206287	100.453
MQ29	Hornblende olivine gabbro	olivine 2 traverse	39.1585	0.017269	0.011355	0.010664	22.8055	0.43548	39.7581	-0.07108	0.156782	102.283
MQ29	Hornblende olivine gabbro	olivine 2 traverse	38.6419	-0.00955	0.007735	0.004282	22.7277	0.426611	38.5071	-0.07328	0.159233	100.392
MQ29	Hornblende olivine gabbro	olivine 2 traverse	38.6798	0.029626	-0.01426	-0.00165	22.9775	0.438906	38.5161	-0.05325	0.160648	100.733
MQ29	Hornblende olivine gabbro	olivine 2 traverse	38.7878	0.017794	0.039042	-0.00796	23.1837	0.44985	38.5127	-0.03477	0.182699	101.131
MQ29	Hornblende olivine gabbro	olivine 2 traverse	38.3282	0.029659	0.020523	0.006805	22.8399	0.437156	38.3129	0.006661	0.163427	100.145
MQ29	Hornblende olivine gabbro	olivine 2 traverse	38.5375	0.0133	0.018573	-0.00503	23.1302	0.439986	38.2011	-0.02812	0.164088	100.472
MQ29	Hornblende olivine gabbro	olivine 2 traverse	38.8683	0.027457	0.005411	-0.01099	23.1945	0.484525	38.2495	-0.04215	0.158626	100.935
MQ29	Hornblende olivine gabbro	olivine 2 traverse	38.562	-0.00255	-0.00576	0.011794	23.2318	0.441809	38.0074	-0.08133	0.167807	100.333
MQ29	Hornblende olivine gabbro	olivine 2 traverse	38.5875	0.018143	0.006875	0.009079	23.6432	0.434754	37.9881	-0.0636	0.144561	100.769
MQ29	Hornblende olivine gabbro	olivine 2 traverse	38.5222	0.044222	0.02336	-0.00511	23.8918	0.493002	37.756	-0.04818	0.179234	100.856
MQ29	Hornblende olivine gabbro	olivine 2 traverse	38.316	0.030262	0.009191	-0.0157	23.7674	0.498648	37.7521	-0.07254	0.142156	100.427
MQ29	Hornblende olivine gabbro	olivine 2 traverse	38.6088	-0.01631	0.019651	0.005048	24.1408	0.477963	37.7242	-0.07928	0.146868	101.028
MQ29	Hornblende olivine gabbro	olivine 2 traverse	38.3265	0.034091	0.028732	-0.00581	24.2143	0.506342	37.6743	-0.02663	0.167911	100.92
MQ29	Hornblende olivine gabbro	olivine 2 traverse	38.3246	0.034648	-0.00311	0.006569	23.8185	0.548162	37.7965	-0.05848	0.137995	100.605
MQ29	Hornblende olivine gabbro	olivine 2 traverse	38.1315	0.049933	0.019183	-0.01294	23.503	0.562016	37.7524	-0.00962	0.152442	100.148
MQ29	Hornblende olivine gabbro	olivine 2 traverse	38.5574	0.042028	0.025181	0.003388	24.5697	0.54636	37.7769	-0.0318	0.143634	101.633
MQ29	Hornblende olivine gabbro	olivine 2 traverse	38.5089	0.024937	-0.01163	-0.00076	23.9929	0.558159	37.6066	-0.05477	0.136526	100.761
MQ29	Hornblende olivine gabbro	olivine 2 traverse	38.6472	0.01791	-0.004	-0.01579	24.4234	0.535047	37.9211	-0.05917	0.151477	101.617
MQ29	Hornblende olivine gabbro	olivine 2 traverse	38.4145	0.027781	-0.00777	0.002443	24.069	0.473589	37.9436	-0.05912	0.190809	101.055
MQ29	Hornblende olivine gabbro	olivine 2 traverse	38.3134	0.001073	0.025884	-0.02113	23.3739	0.5257	37.945	-0.05543	0.157206	100.266
MQ29	Hornblende olivine gabbro	olivine 2 traverse	38.348	0.03363	0.007896	-0.01145	23.353	0.44672	38.0765	-0.1043	0.164951	100.315
MQ29	Hornblende olivine gabbro	olivine 2 traverse	38.7498	0.014046	0.039904	-0.01001	23.2415	0.447244	38.3258	-0.0636	0.163397	100.908
MQ29	Hornblende olivine gabbro	olivine 2 traverse	38.8727	0.045153	0.050467	-0.00507	23.3329	0.443422	38.6972	-0.06508	0.18608	101.558
MQ29	Hornblende olivine gabbro	olivine 2 traverse	38.7207	0.036989	0.04391	-0.01633	22.391	0.351847	39.2388	-0.01111	0.184622	100.94
MQ29	Hornblende olivine gabbro	olivine 2 traverse	38.63	0.044617	0.029936	0.006346	22.9052	0.386194	38.7076	-0.02743	0.214797	100.897
MQ29	Hornblende olivine gabbro	Olivine 5 traverse	37.9281	0.004911	0.016142	-0.00308	25.3068	0.631966	36.7874	-0.10415	0.134527	100.703
MQ29	Hornblende olivine gabbro	Olivine 5 traverse	38.556	0.001559	-0.02669	-0.00692	24.8596	0.607387	36.5137	-0.08045	0.184569	100.609
MQ29	Hornblende olivine gabbro	Olivine 5 traverse	38.2567	0.010425	-0.00069	0.003129	25.4435	0.59514	36.7317	-0.08343	0.183901	101.14
MQ29	Hornblende olivine gabbro	Olivine 5 traverse	38.3807	-0.01172	0.039472	-0.00643	25.7903	0.625918	36.8948	-0.04573	0.165768	101.833
MQ29	Hornblende olivine gabbro	Olivine 5 traverse	38.4095	0.01584	0.012984	0.002089	25.1041	0.616727	36.9536	-0.06122	0.141282	101.195
MQ29	Hornblende olivine gabbro	Olivine 5 traverse	38.2732	0.034858	0.005516	-0.00684	24.8283	0.535889	37.0178	0.038366	0.155416	100.882
MQ29	Hornblende olivine gabbro	Olivine 5 traverse	38.403	0.003888	0.001289	-0.00017	24.7527	0.569124	37.0909	-0.04135	0.155387	100.935
MQ29	Hornblende olivine gabbro	Olivine 5 traverse	38.6398	0.003147	0.046482	-0.00637	24.4871	0.536998	37.4432	-0.01917	0.162446	101.294
MQ29	Hornblende olivine gabbro	Olivine 5 traverse	38.3097	-0.00528	0.003123	0.000171	24.2087	0.55718	37.7246	-0.07606	0.159651	100.882
MQ29	Hornblende olivine gabbro	Olivine 5 traverse	38.2184	0.026323	0.047641	-0.00443	23.6724	0.461271	38.0455	-0.03546	0.146544	100.578
MQ29	Hornblende olivine gabbro	Olivine 5 traverse	38.3224	0.012291	-0.01118	0.006913	23.4483	0.490193	38.0454	-0.04652	0.175112	100.443
MQ29	Hornblende olivine gabbro	Olivine 5 traverse	38.7158	0.045132	0.0251	-0.0199	23.5242	0.449092	38.9203	-0.03102	0.163695	101.792
MQ29	Hornblende olivine gabbro	Olivine 5 traverse	38.4794	0.001825	0.07235	0.012989	23.0752	0.372971	38.8082	-0.02585	0.18163	100.979
MQ29	Hornblende olivine gabbro	Olivine 5 traverse	38.8209	0.025544	0.070038	-0.00162	22.7159	0.436548	38.7419	-0.07545	0.165356	100.899
MQ29	Hornblende olivine gabbro	Olivine 5 traverse	39.0555	0.011193	0.037151	-0.01243	22.8106	0.427422	38.5497	-0.04957	0.190201	101.02
MQ29	Hornblende olivine gabbro	Olivine 5 traverse	38.6296	-0.00375	0.055767	-0.00399	22.8228	0.389573	38.6297	-0.02587	0.15232	100.646
MQ29	Hornblende olivine gabbro	Olivine 5 traverse	38.5373	0.018606	0.02003	-0.00193	23.0288	0.454027	38.9221	-0.05328	0.155669	101.081
MQ29	Hornblende olivine gabbro	Olivine 5 traverse	38.7185	0.016166	0.018087	-0.00564	23.2425	0.436385	38.9938	-0.07983	0.165358	101.505
MQ29	Hornblende olivine gabbro	Olivine 5 traverse	38.4682	0.012194	0.035586	-0.02081	22.6184	0.371536	39.026	-0.05837	0.163354	100.616
MQ29	Hornblende olivine gabbro	Olivine 5 traverse	38.347	0.023082	0.028917	-0.00598	22.4384	0.390189	39.2514	-0.04586	0.204682	100.632
MQ29	Hornblende olivine gabbro	Olivine 5 traverse	38.476	0.02524	0.001611	-0.02484	22.2345	0.343611	39.2009	-0.03477	0.161329	100.384
MQ29	Hornblende olivine gabbro	Olivine 5 traverse	38.2093	0.027483	0.043167	-0.00706	22.8877	0.396367	38.8141	-0.06945	0.212829	100.514
MQ13	Olivine gabbro	Olivine inc (in cpx1)	39.6241	-0.02196	0.001433	-0.00907	19.447	0.252121	41.5635	-0.07388	0.201086	100.984
MQ13	Olivine gabbro	Olivine inc c (in cpx1)	39.3338	0.002196	0.023183	-0.00272	20.1116	0.32486	41.5225	-0.02049	0.184998	101.48
MQ13	Olivine gabbro	Olivine inc r (in cpx1)	39.6526	0.025204	-0.00707	0.00175	19.9424	0.279615	41.3206	-0.03583	0.210649	101.39
MQ13	Olivine gabbro	Olivine 1_r	39.4066	-0.00711	-0.02303	-0.00833	19.9886	0.27551	41.4207	-0.01535	0.204969	101.243
MQ13	Olivine gabbro	olivine inc 1 (in plag 1)	39.4381	-0.00085	0.050261	-0.02072	19.4744	0.259253	41.5369	-0.03144	0.210011	100.916
MQ13	Olivine gabbro	olivine inc 2_c (in plag 1)	39.8492	0.00445	0.018105	0.018649	20.2504	0.330506	41.2252	-0.03803	0.148889	101.807
MQ13	Olivine gabbro	olivine inc 2_r (in plag 1)	39.3648	0.021069	0.056916	-0.00169	19.9411	0.305432	41.2007	-0.02196	0.204886	101.071
MQ13	Olivine gabbro	olivine2_c	39.9248	0.027876	0.040664	-0.00558	18.6078	0.212025	42.3925	-0.01318	0.168311	101.355
MQ13	Olivine gabbro	olivine2_r	39.3155	-0.00183	0.00224	0.010459	19.8547	0.278962	40.9878	0.028538	0.193106	100.669
MQ13	Olivine gabbro	olivine inc_c (in cpx3)	39.4176	0.015095	0.008078	-0.01625	18.4531	0.299898	42.536	0.00806	0.187253	100.909
MQ13	Olivine gabbro	olivine inc_r (in cpx3)	39.5662	0.007571	0.049066	0.014798	19.0275	0.254382	41.6033	0.07689	0.242166	100.842
MQ13	Olivine gabbro	olivine3_in plag	39.584	0.020603	0.041214	-0.01135	19.4624	0.318397	41.6402	-0.00146	0.197259	101.251
MQ13	Olivine gabbro	olivine (in plag2)	39.4857	0.014395	0.005143	-0.00166	19.2055	0.299582	42.3298	0.002927	0.178392	101.52
MQ13	Olivine gabbro	olivine c (in plag2)	39.4443	0.028583	0.020127	-0.00206	19.6709	0.305475	41.4582	0.005123	0.17194	101.103
MQ13	Olivine gabbro	olivine (interstitial glass)	39.3926	0.004603	0.017244	0.009529	20.4832	0.294188	41.4099	-0.05416	0.178006	101.735
MQ13	Olivine gabbro	olivine (interstitial glass)	42.4859	0.010881	0.300912	-0.0124	19.3205	0.250779	44.8148	-0.02124	0.248835	107.399
MQ13	Olivine gabbro	olivine_c	39.4478	0.044686	-0.00262	-0.00693	20.4773	0.330781	40.6966	-0.01316	0.164817	101.139
MQ13	Olivine gabbro	olivine_r	39.9087	0.001973	0.051855	-0.00734	20.1831	0.275169	41.6836	0.036582	0.225995	102.36
MQ13	Olivine gabbro	olivine (interstitial glass)	39.4579	-0.01185	0.042308	0.000725	20.0972	0.306104	41.4261	-0.00512	0.184691	101.498
MQ13	Olivine gabbro	olivine (in plag4)	39.2864	0.007855	0.001525	-0.00353	20.2001	0.259393	41.303	-0.06512	0.165923	101.156
MQ13	Olivine gabbro	olivine (in plag4)	39.475	0.041306	0.000981	-0.01029	19.6542	0.292347	41.3907	-0.00951	0.185458	101.02
MQ13	Olivine gabbro	olivine (in cpx6)	39.9046	0.009236	0.057632	-0.00991	20.0485	0.309626	41.762	-0.0205	0.233071	102.294
MQ13	Olivine gabbro	Olivine_c (next to cpx6)	39.5554	0.006078	0.030797	-0.00922	20.8567	0.286138	41.4314	-0.02342	0.192345	102.326
MQ13	Olivine gabbro	olivine_light (cpx8)	39.6239	-0.03018	-0.00068	-0.00658	20.5219	0.307071	41.3846	0.002926	0.185499	101.988
MQ13	Olivine gabbro	olivine_c (cpx8)	39.5648	0.023076	0.010727	-0.00047	19.3469	0.316079	41.8185	0.003668	0.188895	101.272
MQ13	Olivine gabbro	olivine_r (cpx8)	39.5538	0.013664	0.028967	-0.00195	20.0504	0.299695	41.8185	0.023432	0.181597	101.968
MQ13	Olivine gabbro	olivine (in plag6)	39.5527	0.00035	0.015055	-0.00732	20.0619	0.304841	41.1963	0.025626	0.184364	101.334
MQ13	Olivine gabbro	olivine (in plag6)	39.4734	0.022009	0.040244	0.004872	19.9972	0.277665	41.7225	-0.00073	0.13612	101.673
MQ13	Olivine gabbro	olivine_c (in plag7)	39.642	0.025899	0.04413	0.003047	19.9146	0.287494	41.6697	-0.00146	0.184882	101.77
MQ13	Olivine gabbro	olivine_r (in plag7)	39.5922	-0.0186	0.046058	-0.01213	19.2807	0.331407	41.6898	-0.0381	0.229784	101.101
MQ13	Olivine gabbro	olivine (in plag7)	39.5272	0.02172	0.026956	-0.00971	19.3398	0.253484	41.8963	0.015364	0.189433	101.261
MQ44A	Olivine gabbro	olivine (in plag1)	38.8697	-2e-05	0.011961	0.005349	20.8455	0.34782	40.2575	-0.04603	0.206746	100.498
MQ44A	Olivine gabbro	olivine (in plag1)	38.4453	0.048913	0.046401	-0.0164	21.8043	0.321913	39.782	0.019283	0.158802	100.611
MQ44A	Olivine gabbro	olivine (in plag1)	38.859	0.00709	0.038367	0.013521	22.1617	0.396377	39.4592	-0.0289	0.184034	101.09
MQ44A	Olivine gabbro	olivine inc (in cpx1)	38.6861	-0.00332	0.010305	-0.01523	22.2321	0.401533	39.3237	-0.03036	0.203516	100.808
MQ44A	Olivine gabbro	olivine inc (in cpx1)	38.675	0.048687	-0.01738	0.001422	22.0967	0.357234	39.6291	-0.0482	0.187241	100.93
MQ44A	Olivine gabbro	olivine inc (plag 4)	39.1445	0.017451	0.006391	0.012489	21.9611	0.369733	39.9335	0.039342	0.175192	101.66
MQ44A	Olivine gabbro	olivine inc (plag 4)	38.9335	0.013988	0.050879	-9e-05	21.3056	0.35763	40.2629	-0.02824	0.187271	101.083
MQ44A	Olivine gabbro	olivine inc (in spinel)	38.9249	0.025305	0.004851	-0.00158	21.9106	0.368397	39.6941	-0.07342	0.171721	101.025
MQ44A	Olivine gabbro	olivine inc (in plag5)	39.1323	0.037007	0.04476	0.00179	19.5017	0.314232	41.1415	-0.00891	0.198839	100.363
MQ44A	Olivine gabbro	olivine inc (in plag6)	38.2007	0.007375	0.088422	0.004396	22.0434	0.315834	38.8616	-0.00445	0.161859	99.6792
MQ44A	Olivine gabbro	olivine inc (in plag7)	38.9265	0.008573	-0.00238	-0.01358	22.3876	0.416716	39.4183	-0.0379	0.169668	101.274
MQ44A	Olivine gabbro	olivine inc_c (in plag7)	38.9946	0.0163	-0.01605	0.014952	22.0848	0.352557	39.6747	-0.03199	0.170026	101.26
MQ44A	Olivine gabbro	olivine inc_r (in plag7)	39.0024	-0.00713	0.051506	-0.01153	22.1116	0.367056	39.3823	-0.04604	0.204611	101.055
MQ44A	Olivine gabbro	olivine (in cpx4)	39.098	-0.01369	0.045848	-0.01689	21.2266	0.353257	39.9857	-0.04166	0.187118	100.824
MQ44A	Olivine gabbro	olivine	39.0067	0.005224	0.030498	0.014572	22.0603	0.434852	39.5333	-0.04459	0.191282	101.232
MQ44A	Olivine gabbro	olivine	38.7177	0.001892	0.021777	0.008092	22.0599	0.355493	39.4322	-0.02079	0.156896	100.733
MQ44A	Olivine gabbro	cpx (in plag1)	38.8453	0.014215	0.036339	-0.00721	22.1127	0.383148	39.4458	0	0.17796	100.996
MQ44A	Olivine gabbro	cpx (in plag1)	38.8968	0.015652	0.07942	0.002057	22.3745	0.375369	39.4995	0	0.180947	101.356
MQ44A	Olivine gabbro	cpx 1	39.0188	0.013833	0.006902	0.000653	21.6483	0.359799	39.7438	0	0.149968	100.849
MQ55	Troctolite	Olivine1_c	39.0823	0.028927	0.037722	-0.00162	19.6918	0.254441	40.5891	0.020383	0.172184	99.8752
MQ55	Troctolite	Olivine1_r	39.1022	0.047682	0.024638	0.015645	19.6486	0.319289	40.6059	0.005828	0.143673	99.9134
MQ55	Troctolite	Olivine2_c	39.215	0.015323	0.020417	0.012679	19.7945	0.28677	41.079	0.007281	0.181576	100.613
MQ55	Troctolite	Olivine3_c	39.0257	0.015693	0.00327	-0.00567	21.4168	0.324695	40.1785	-0.02835	0.190416	101.121
MQ55	Troctolite	Olivine3_r	38.094	0.0518	0.023311	0.001234	25.2277	0.343417	37.1269	-0.0522	0.153427	100.97
MQ55	Troctolite	Olivine4_c	39.3342	0.0068	0.020201	-0.01084	20.2248	0.30616	41.1448	0.018927	0.14559	101.191
MQ55	Troctolite	Olivine4_r	38.8268	0.003547	0.011174	-0.01382	23.6071	0.388407	38.1804	-0.01599	0.142016	101.13
MQ55	Troctolite	Olivine5_c	38.8821	0.021956	0.033604	-0.01528	20.0159	0.29586	40.9596	-0.00801	0.186478	100.372
MQ55	Troctolite	Olivine5_r	39.3639	0.01212	0.000532	0.013372	20.0558	0.293622	41.3415	-0.02185	0.154562	101.214
MQ55	Troctolite	Olivine6_c	39.2217	0.048834	0.021795	-0.02681	20.4993	0.326394	40.8864	-0.0604	0.181609	101.099
MQ55	Troctolite	Olivine6_r	39.0573	0.016128	0.037886	-0.00244	20.9792	0.312967	40.4823	-0.05244	0.13701	100.968
MQ55	Troctolite	Olivine9_c	39.7279	0.003509	0.034102	-0.01601	20.1943	0.307026	41.2946	-0.0153	0.174905	101.705
MQ55	Troctolite	Olivine9_r	39.4085	0.028731	0.055469	0.003176	20.8437	0.281312	40.3727	-0.00437	0.176059	101.165
MQ55	Troctolite	olivine10_c	39.3739	0.015234	0.030386	-0.01629	20.9445	0.307671	40.8653	-0.0612	0.159681	101.619
MQ55	Troctolite	Olivine10_r	39.2727	-0.0043	0.006789	-0.01453	20.049	0.291854	41.281	-0.00365	0.151107	101.03
MQ55	Troctolite	Olivine 11_c	39.1399	-0.01286	0.016064	-0.01255	20.6742	0.324059	40.7011	-0.02477	0.151505	100.957
MQ55	Troctolite	Olivine11_r	38.9834	0.005394	0.050959	0.005839	20.1261	0.304513	41.4475	-0.00437	0.175826	101.095
MQ55	Troctolite	olivine 7 traverse	39.0907	0.037298	0.003569	-0.01557	20.2132	0.27563	41.162	-0.04083	0.159399	100.885
MQ55	Troctolite	olivine 7 traverse	39.4463	0.01366	0.029466	-0.0087	19.9482	0.311626	41.2227	0.018959	0.161449	101.144
MQ55	Troctolite	olivine 7 traverse	39.7346	0.028465	-0.00628	-0.00416	20.6561	0.309684	41.2899	0.016759	0.166334	102.191
MQ55	Troctolite	olivine 7 traverse	39.6965	0.038857	0.008288	-0.01731	20.0836	0.299623	41.3638	0.005102	0.161808	101.64
MQ55	Troctolite	olivine 7 traverse	39.5146	0.017525	0.020885	0.000385	20.0498	0.307467	41.5306	-0.03794	0.181546	101.585
MQ55	Troctolite	olivine 7 traverse	39.2486	0.016654	0.01967	-0.00499	19.8623	0.28641	41.3991	-0.0051	0.177253	101
MQ55	Troctolite	olivine 7 traverse	39.509	0.021658	0.018645	0.003984	20.1426	0.314759	41.5413	-0.03211	0.192811	101.713
MQ55	Troctolite	olivine 7 traverse	39.4585	0.017135	0.053441	0.012307	20.2038	0.301769	41.4017	0.012398	0.18169	101.643
MQ55	Troctolite	olivine 7 traverse	39.4328	0.004041	0.008674	-0.00155	20.2191	0.318762	41.5678	-0.05575	0.189725	101.684
MQ55	Troctolite	olivine 7 traverse	39.1645	0.010273	-0.00603	0.003923	19.7154	0.320345	41.4213	-0.0249	0.165127	100.77
MQ55	Troctolite	olivine 7 traverse	39.8623	-0.01595	-0.00797	-0.021	19.8457	0.296511	41.5315	-0.04616	0.17387	101.619
MQ55	Troctolite	olivine 7 traverse	39.5713	-0.00416	0.018386	-0.01173	19.9118	0.306101	41.6606	-0.01905	0.163253	101.596
MQ55	Troctolite	olivine 7 traverse	39.3361	0.004789	0.009269	-0.03027	19.9039	0.381585	41.583	-0.01464	0.187533	101.361
MQ55	Troctolite	olivine 7 traverse	39.1074	0.032468	-0.00924	-0.00084	19.7606	0.281198	41.3563	-0.05049	0.167905	100.645
MQ55	Troctolite	olivine 7 traverse	39.5369	0.023533	0.034825	-0.00915	20.3337	0.332513	41.5884	-0.06877	0.176814	101.949
MQ55	Troctolite	olivine 7 traverse	39.469	0.031961	0.027909	-0.00744	19.7441	0.267404	41.2451	-0.05489	0.17045	100.894
MQ55	Troctolite	olivine 7 traverse	39.4679	0.035132	0.019436	0.001603	20.1566	0.2988	41.5507	-0.04762	0.172344	101.655
MQ55	Troctolite	olivine 7 traverse	39.3736	0.003381	-0.00867	-0.00537	19.7991	0.308424	41.3014	0.004393	0.167323	100.944
MQ55	Troctolite	olivine 7 traverse	39.4084	0.019242	0.019801	0.009224	19.9455	0.336627	41.1823	0.01244	0.157088	101.091
MQ55	Troctolite	olivine 7 traverse	39.4662	-0.00218	0.041242	-0.00534	20.5915	0.28082	41.5046	-0.01609	0.165937	102.027
MQ55	Troctolite	olivine 7 traverse	39.6101	0.022667	0.033934	-0.02035	20.649	0.314498	41.3224	-0.01683	0.159806	102.075
MQ55	Troctolite	olivine 7 traverse	39.156	0.000789	0.010976	-0.01324	20.5733	0.30983	41.1488	0.029961	0.16009	101.376
MQ55	Troctolite	olivine 7 traverse	39.1754	-0.01626	0.01489	-0.00606	20.8752	0.372525	40.9055	-0.04603	0.16368	101.439
MQ55	Troctolite	olivine 7 traverse	39.4158	0.030804	0.043201	-0.02502	21.1425	0.323147	40.7017	-0.01169	0.171329	101.792
MQ55	Troctolite	olivine 7 traverse	39.0547	0.018414	0.046698	-0.01797	21.6928	0.334916	40.2751	0.016078	0.170446	101.591
MQ55	Troctolite	olivine 7 traverse	39.1235	0.023816	0.032749	-0.00414	21.8215	0.384985	40.2319	0.008768	0.17091	101.794
MQ55	Troctolite	olivine 7 traverse	39.0073	0.030945	0.012178	0.009102	22.7883	0.365359	39.3201	-0.0073	0.150071	101.676
MQ55	Troctolite	olivine 7 traverse	39.085	0.012034	0.056187	-0.01211	22.811	0.361047	39.1151	-0.00656	0.174312	101.596
MQ55	Troctolite	olivine 7 traverse	38.8923	0.018628	0.053162	-0.00248	22.8011	0.356093	38.5533	-0.01314	0.157621	100.817
MQ55	Troctolite	olivine 7 traverse	38.8271	0.020114	-0.01547	0.0043	24.0634	0.372912	38.2451	0.029155	0.149215	101.696
MQ55	Troctolite	olivine 7 traverse	40.2715	0.009334	0.259017	-0.00711	22.0862	0.3525	35.8361	-0.04594	0.210446	98.972
MQ55	Troctolite	olivine 7 traverse	38.4763	0.034099	-0.03451	-0.00688	24.6479	0.39324	37.5188	-0.0328	0.16215	101.158
MQ55	Troctolite	olivine 8 traverse	39.4784	0.016866	-0.0011	-0.00328	19.8665	0.303134	41.5462	-0.02779	0.18535	101.364
MQ55	Troctolite	olivine 8 traverse	39.0572	0.025139	0.057625	0.003627	20.6113	0.289818	41.6297	-0.05262	0.174752	101.797
MQ55	Troctolite	olivine 8 traverse	39.5718	-0.00533	-0.03548	-0.00843	20.3612	0.298208	41.5089	-0.03947	0.195572	101.847
MQ55	Troctolite	olivine 8 traverse	39.7116	-0.0092	0.040562	0.000589	20.2035	0.31884	41.4472	-0.01244	0.202291	101.903
MQ55	Troctolite	olivine 8 traverse	39.87	0.010484	0.008439	0.0002	20.0018	0.287907	41.4591	-0.0278	0.186069	101.796
MQ55	Troctolite	olivine 8 traverse	39.8856	0.013214	0.016781	-0.0085	19.8403	0.314979	41.1275	-0.02488	0.16905	101.334
MQ55	Troctolite	olivine 8 traverse	39.6709	0.022597	-0.00601	0.000827	20.3263	0.286043	41.2619	-0.01609	0.198245	101.745
MQ55	Troctolite	olivine 8 traverse	39.6792	0.009985	0.046142	-0.00883	20.582	0.315102	41.289	-0.06579	0.174586	102.021
MQ55	Troctolite	olivine 8 traverse	39.6886	0.013275	0.016038	0.014716	20.2822	0.317977	41.2187	0.019028	0.187393	101.758
MQ55	Troctolite	olivine 8 traverse	39.5855	0.014279	0.047304	-0.0183	20.6679	0.336257	41.2557	-0.0256	0.208369	102.071
MQ55	Troctolite	olivine 8 traverse	39.5127	0.022906	0.046904	0.005881	20.9645	0.310089	40.9287	-0.03801	0.16778	101.922
MQ55	Troctolite	olivine 8 traverse	39.8419	0.00068	0.025902	3.5e-05	21.077	0.291634	41.0139	0.027777	0.171972	102.451
MQ55	Troctolite	olivine 8 traverse	39.8172	0.011438	0.026124	0.005103	21.0004	0.336187	40.8947	-0.0278	0.179741	102.243
MQ55	Troctolite	olivine 8 traverse	39.7263	0.013531	-0.02086	0.020854	21.4325	0.316079	40.7177	-0.02482	0.164704	102.346
MQ55	Troctolite	olivine 8 traverse	39.0781	0.003962	0.007691	-0.00394	21.3887	0.353481	40.3417	-0.0504	0.171885	101.291
MQ55	Troctolite	olivine 8 traverse	39.7138	-0.01722	0.000388	0.001095	22.0631	0.334081	40.3954	0.016069	0.18157	102.688
MQ55	Troctolite	olivine 8 traverse	39.5514	-0.01518	0.022637	-0.01011	22.7787	0.304235	39.3159	0.001462	0.183336	102.132
MQ55	Troctolite	olivine 8 traverse	38.8835	-0.01145	0.044791	-0.00733	23.7084	0.366744	38.4719	-0.04883	0.181987	101.59
MQ55	Troctolite	olivine 8 traverse	38.9097	0.008821	0.053106	0.011393	24.2106	0.374132	38.3775	0.02039	0.172097	102.138
MQ55	Troctolite	olivine 8 traverse	38.915	0.011727	-0.01376	0.002423	24.6401	0.408938	38.088	-0.01748	0.158329	102.193
MQ55	Troctolite	olivine 8 traverse	38.9992	0.037162	-0.00632	0.003244	24.9696	0.380252	37.7665	-0.07932	0.147923	102.218
MQ11	Hornblende gabbro	ol_1_c	37.6219	0	0.0054	0	28.0303	0.639	34.304		0.0975	100.698
MQ11	Hornblende gabbro	ol_1_r	38.0065	0.0205	0.0029	0.0036	23.3582	0.5098	37.5232		0.1413	99.566
MQ11	Hornblende gabbro	olivc_cpx	37.4889	0.0074	0.0094	0	26.1692	0.5633	35.6949		0.0955	100.029
MQ11	Hornblende gabbro	olivr_cpx	38.2889	0.0459	0.0057	0	24.0572	0.5365	36.7803		0.141	99.8555
MQ11	Hornblende gabbro	olivine?_c	37.0355	0.0062	0.0172	0	26.7965	0.6691	35.3992	0	0.0915	100.015
MQ11	Hornblende gabbro	olivine?_r	37.6685	0.003	0.0091	0.0025	24.1187	0.5096	36.8936	0	0.1435	99.3485
MQ11	Hornblende gabbro	Olivine_c	37.334	0.0175	0.0295	0.0036	26.8179	0.6629	34.9737	0.0085	0.0935	99.9411
MQ11	Hornblende gabbro	Olivine_r	38.2876	0.0224	0.0032	0	24.1991	0.5303	36.4953	0	0.1499	99.6878

## Sheet: Amph EPMA
Amphibole major element analyses
			wt. %
Sample	Type	Data point	SiO2	TiO2	Al2O3	Cr2O3	FeO	MnO	MgO	CaO	Na2O	K2O	Total
MQ31	Hornblende gabbro	amph1_dark	43.3254	1.7881	16.5409	-0.01577	9.78054	0.135549	10.1181	11.6036	2.89612	0.382175	96.5546
MQ31	Hornblende gabbro	amph1_light	39.7605	2.20735	14.435	-0.0111	11.5633	0.154784	13.3312	12.2502	2.19521	0.322232	96.2087
MQ31	Hornblende gabbro	amph1_rim	40.9873	2.18716	12.7058	0.00705	12.7333	0.210718	13.6885	11.2989	2.52949	0.324257	96.6725
MQ31	Hornblende gabbro	amph2_c	41.2268	2.05873	14.1611	-0.01434	11.5158	0.129526	13.3724	11.8973	2.28223	0.441089	97.0706
MQ31	Hornblende gabbro	amph2_r	40.8194	2.26061	13.3123	0.00013	11.3463	0.134212	13.9342	11.7958	2.40979	0.28072	96.2934
MQ31	Hornblende gabbro	amph3_c	40.6809	2.07788	14.1602	-0.00657	11.2909	0.1119	13.514	11.9698	2.19873	0.348469	96.3461
MQ31	Hornblende gabbro	amph3_r	43.9268	1.78621	11.21	-0.01325	11.1485	0.183447	15.2172	11.4933	2.25307	0.252012	97.4573
MQ31	Hornblende gabbro	amph4_c	42.0284	1.95152	12.2342	-0.01472	12.1055	0.184823	14.1892	11.4986	2.26495	0.331274	96.7738
MQ31	Hornblende gabbro	amph5_c	41.0216	2.09849	13.6388	-0.00641	11.7482	0.155641	13.2849	12.0617	2.13036	0.351387	96.4846
MQ31	Hornblende gabbro	amph5_r	40.3687	2.38298	13.7252	-0.01231	11.2296	0.174595	14.1016	12.2137	2.45277	0.282859	96.9196
MQ31	Hornblende gabbro	amph6_c	41.7374	2.03505	12.0949	-0.00593	11.6858	0.124633	13.9757	11.5914	2.2415	0.352543	95.833
MQ31	Hornblende gabbro	amph7_c	41.558	2.16086	13.0458	-0.00529	11.1958	0.128424	14.2779	11.6882	2.45803	0.274776	96.7824
MQ31	Hornblende gabbro	amph7_m	40.147	2.11296	14.6852	-0.01453	11.342	0.132719	13.4337	12.2223	2.24248	0.357518	96.6614
MQ31	Hornblende gabbro	amph7_r	41.2316	2.1744	13.6825	-0.0054	12.6618	0.274991	12.9869	11.4463	2.36207	0.463092	97.2782
MQ31	Hornblende gabbro	amph8_c	40.7993	2.14647	13.9041	-0.01754	11.6627	0.095118	13.5123	11.9676	2.19429	0.330194	96.5945
MQ31	Hornblende gabbro	amph8_r	40.2215	2.30085	13.9188	-0.00956	10.895	0.161868	14.0876	12.1178	2.47015	0.292363	96.4562
MQ31	Hornblende gabbro	amph9_c	40.6214	2.10684	13.9952	-0.00623	11.7318	0.150464	13.3231	12.0306	2.18874	0.354212	96.4962
MQ59B	Hornblende gabbro	amph1_c	41.9016	1.78001	13.3057	-0.01189	11.287	0.141497	14.5456	11.9363	2.33936	0.261446	97.4866
MQ59B	Hornblende gabbro	amph1_m	40.3558	2.12079	14.7856	-0.00363	10.2731	0.099771	14.4946	12.6755	2.39336	0.378341	97.5733
MQ59B	Hornblende gabbro	amph2_c	40.4271	2.17909	14.8066	0.007248	10.2291	0.090888	14.3633	12.4965	2.53187	0.362526	97.4942
MQ59B	Hornblende gabbro	amph2_r	40.4927	2.11723	14.6206	0.003136	10.4385	0.105813	14.4554	12.3905	2.40891	0.352158	97.3849
MQ59B	Hornblende gabbro	amph3_c	40.5433	2.08868	14.1432	-0.01845	10.7822	0.09228	14.4323	12.3684	2.51383	0.270851	97.2166
MQ59B	Hornblende gabbro	amph3_m	40.1264	2.16553	14.7946	-0.00926	10.3634	0.081506	14.549	12.4502	2.26555	0.390582	97.1774
MQ59B	Hornblende gabbro	amph3_r	40.5432	2.0855	15.0387	-0.00959	10.2195	0.064913	14.566	12.4774	2.37043	0.346201	97.7023
MQ59B	Hornblende gabbro	amph4_c	40.5106	1.96097	14.3861	-0.00806	10.8055	0.134618	14.5064	12.4507	2.45707	0.280168	97.4841
MQ59B	Hornblende gabbro	amph4_r	39.96	2.17266	14.6309	-0.01198	10.3375	0.114021	14.3112	12.5513	2.52026	0.36305	96.9489
MQ01	Hornblende gabbronorite	cpx_inc	44.3317	1.5487	10.4645	0.1516	12.3511	0.2128	14.3209	11.4551	1.9439	0.259	97.0393
MQ01	Hornblende gabbronorite	amph_edge	43.7158	1.6318	11.2109	0.1323	12.7293	0.1924	13.9381	11.4718	2.03	0.2413	97.2937
MQ01	Hornblende gabbronorite	amph_c	45.0255	1.3797	9.9386	0.115	12.2324	0.1752	14.488	11.3759	1.8411	0.2491	96.8205
MQ01	Hornblende gabbronorite	amph_c	47.0331	1.3089	8.0857	0.0598	11.883	0.1878	15.4597	11.3202	1.5148	0.3245	97.1775
MQ01	Hornblende gabbronorite	amph_r	46.892	1.0123	8.7021	0.0387	11.6184	0.1691	15.4251	11.2643	1.6681	0.1899	96.98
MQ01	Hornblende gabbronorite	amph_c	43.6002	1.6717	11.0182	0.0463	12.6877	0.1557	13.9109	11.4421	1.9892	0.2895	96.8115
MQ01	Hornblende gabbronorite	amph_r	47.2767	1.3201	7.943	0.0459	11.485	0.2093	15.7087	11.4068	1.5114	0.2262	97.1331
MQ01	Hornblende gabbronorite	amph_inc	48.0644	0.9528	7.9102	0.0857	11.4685	0.1861	16.1247	11.4003	1.4546	0.1645	97.8118
MQ01	Hornblende gabbronorite	amph_inc2_c	44.6599	1.3917	10.5265	0.0822	12.3637	0.1926	14.4836	11.5651	1.9035	0.2746	97.4434
MQ01	Hornblende gabbronorite	amph_c	45.9166	1.3666	9.6343	0.1113	12.3774	0.1612	14.8096	11.5645	1.7067	0.2329	97.8811
MQ01	Hornblende gabbronorite	amph_inc_1	44.4353	1.546	10.57	0.1276	12.8207	0.1964	14.31	11.4958	1.9546	0.2706	97.727
MQ01	Hornblende gabbronorite	amph_inc_2	44.8484	1.4046	10.5002	0.0993	12.8504	0.2079	14.1779	11.4177	1.9613	0.2562	97.7239
MQ01	Hornblende gabbronorite	amph_inc_3	44.5676	1.025	10.9277	0.0501	13.4477	0.2344	14.2254	11.683	1.816	0.3919	98.3688
MQ01	Hornblende gabbronorite	amph_1	46.814	1.1886	8.3758	0.0403	11.8581	0.1976	15.3702	11.348	1.6225	0.2039	97.019
MQ01	Hornblende gabbronorite	amph_2	47.2851	0.9802	7.8308	0.0345	11.5258	0.1852	16.33	11.2676	1.5506	0.2404	97.2302
MQ01	Hornblende gabbronorite	amph 3	45.8665	1.4278	8.5165	0.0403	12.0146	0.1735	15.5412	11.4327	1.7665	0.2293	97.0089
MQ01	Hornblende gabbronorite	multi_trav	47.6098	0.8635	8.2262	0.0552	11.6082	0.2121	15.7353	11.3304	1.4694	0.1733	97.2834
MQ01	Hornblende gabbronorite	multi_trav	47.0072	0.8809	7.6116	0.0529	11.6348	0.1822	16.272	11.3806	1.631	0.2042	96.8574
MQ01	Hornblende gabbronorite	multi_trav	48.3544	0.851	7.7201	0.0527	11.2645	0.1963	16.0461	11.3209	1.4865	0.216	97.5085
MQ01	Hornblende gabbronorite	multi_trav	45.9818	1.2112	9.4612	0.0674	12.1328	0.1591	15.0509	11.3981	1.6808	0.276	97.4193
MQ01	Hornblende gabbronorite	multi_trav	46.6733	1.3336	9.0208	0.0441	12.0047	0.1583	16.1525	11.5264	1.9012	0.2314	99.0463
MQ01	Hornblende gabbronorite	multi_trav	48.0882	0.9512	8.0163	0.0427	11.7176	0.2164	15.9496	11.3753	1.5525	0.1827	98.0925
MQ01	Hornblende gabbronorite	multi_trav	44.0522	1.4572	11.0778	0.0535	12.5904	0.1853	14.1041	11.5674	2.0951	0.2381	97.4211
MQ01	Hornblende gabbronorite	multi_trav	45.0766	1.3231	10.5353	0.0489	12.5088	0.1697	14.9369	11.4271	1.9229	0.2498	98.1991
MQ01	Hornblende gabbronorite	multi_trav	48.3346	0.902	7.7466	0.0337	11.2035	0.2071	16.0417	11.3813	1.4437	0.1722	97.4664
MQ01	Hornblende gabbronorite	multi_trav	46.2299	1.0722	8.9693	0.0324	11.8163	0.1855	15.141	11.4551	1.5856	0.2292	96.7165
MQ01	Hornblende gabbronorite	multi_trav	47.9034	0.9126	8.0274	0.0389	11.3912	0.1936	15.9421	11.3949	1.4608	0.1663	97.4312
MQ01	Hornblende gabbronorite	amph_opx_trav	46.2383	1.0413	9.0332	0.0142	11.9836	0.1903	15.2706	11.3874	1.8035	0.2031	97.1655
MQ01	Hornblende gabbronorite	amph_opx_trav	45.4784	1.3149	9.6897	0.0497	12.1935	0.1806	14.9297	11.4011	1.68	0.2287	97.1463
MQ01	Hornblende gabbronorite	amph_opx_trav	45.5162	1.3715	10.2421	0.0206	12.3112	0.173	15.2346	11.3877	1.923	0.2457	98.4256
MQ01	Hornblende gabbronorite	amph_opx_trav	45.0366	1.4137	10.0955	0.0441	12.3207	0.1637	14.7157	11.4812	1.6907	0.2592	97.2211
MQ01	Hornblende gabbronorite	amph_opx_trav	48.8371	0.9366	7.1331	0.0328	11.0081	0.2212	16.4393	11.1927	1.3117	0.1653	97.2779
MQ01	Hornblende gabbronorite	amph_opx_trav	48.8426	0.9404	7.3573	0.0439	11.0941	0.1902	16.4542	11.3695	1.4	0.1712	97.8634
MQ01	Hornblende gabbronorite	amph_opx_trav	46.9532	1.1368	8.7479	0.0516	11.8094	0.1806	15.4931	11.4262	1.6177	0.2106	97.6271
MQ01	Hornblende gabbronorite	amph_opx_trav	46.9859	1.0717	8.4875	0.0503	11.721	0.1676	15.5291	11.4258	1.6606	0.1759	97.2754
MQ01	Hornblende gabbronorite	amph_opx_trav	44.4002	1.4776	10.4992	0.0573	12.5913	0.1906	14.2198	11.5016	1.8639	0.2524	97.0539
MQ01	Hornblende gabbronorite	Multi_trav	45.4847	1.2424	9.5442	0.0426	12.4056	0.1973	14.7182	11.4257	1.6453	0.2063	96.9123
MQ01	Hornblende gabbronorite	Multi_trav	46.2517	1.1125	9.0746	0.0471	11.965	0.1782	15.3656	11.4481	1.7032	0.2517	97.3977
MQ01	Hornblende gabbronorite	Multi_trav	48.0289	0.8836	7.748	0.0244	11.4539	0.1873	16.0753	11.4251	1.4006	0.2166	97.4437
MQ01	Hornblende gabbronorite	Multi_trav	47.7355	0.871	7.6501	0.0191	11.5762	0.19	16.0008	11.4073	1.4677	0.2015	97.1192
MQ01	Hornblende gabbronorite	Multi_trav	47.9764	0.8492	7.7957	0.0127	11.4907	0.21	16.0331	11.3669	1.5322	0.1756	97.4425
MQ01	Hornblende gabbronorite	Multi_trav	48.1116	0.9116	7.9525	0.0306	11.7735	0.1873	15.8215	11.3155	1.4818	0.1929	97.7788
MQ01	Hornblende gabbronorite	Multi_trav	46.1907	1.2982	8.8522	0.0353	12.1458	0.1781	15.1882	11.4579	1.717	0.2244	97.2878
MQ02	Hornblende gabbronorite	Amph_trav	46.47	1.3491	8.9349	0.1037	11.9133	0.1676	15.4004	11.5999	1.7856	0.2701	97.9946
MQ02	Hornblende gabbronorite	Amph_trav	47.8967	0.9156	7.9542	0.0772	11.3249	0.1358	16.0175	11.4266	1.4531	0.2033	97.4049
MQ02	Hornblende gabbronorite	Amph_trav	45.6453	1.2457	9.2821	0.1086	11.9446	0.1936	15.3759	11.4675	1.679	0.2345	97.1768
MQ02	Hornblende gabbronorite	Amph_trav	44.6723	0.9955	10.7012	0.0763	12.4765	0.1783	14.6859	11.412	1.8864	0.2708	97.3552
MQ02	Hornblende gabbronorite	Amph_trav	49.0043	1.3046	8.8734	0.1098	11.7744	0.1718	15.2853	11.6014	1.6338	0.235	99.9938
MQ02	Hornblende gabbronorite	Amph_trav	47.3207	0.8584	8.2375	0.0839	11.3798	0.1693	15.7624	11.3879	1.5303	0.2309	96.9611
MQ02	Hornblende gabbronorite	Amph_trav	47.4725	0.8811	8.2576	0.0904	11.4466	0.2106	16.2562	11.4359	1.7011	0.2485	98.0005
MQ02	Hornblende gabbronorite	Amph_trav	47.2386	0.9031	8.2649	0.0877	11.842	0.1805	15.8406	11.3787	1.5365	0.2755	97.5481
MQ02	Hornblende gabbronorite	Amph_trav	48.0945	1.0249	8.4697	0.0634	11.5488	0.2301	15.5321	11.4331	1.499	0.3115	98.2071
MQ02	Hornblende gabbronorite	Amph_trav	46.8343	1.0449	8.2915	0.0766	11.7653	0.2122	15.1921	11.3362	1.334	0.3007	96.3878
MQ02	Hornblende gabbronorite	Amph_trav	47.1694	1.108	8.4047	0.0671	12.214	0.2069	15.6049	11.3625	1.5533	0.3021	97.9929
MQ02	Hornblende gabbronorite	Amph_trav	47.1795	1.1311	8.5766	0.0717	11.9832	0.2325	15.3914	11.3518	1.5506	0.3193	97.7877
MQ02	Hornblende gabbronorite	Amph_trav	46.6715	1.2052	8.5893	0.0714	12.1289	0.222	15.3132	11.3898	1.6819	0.3016	97.5748
MQ02	Hornblende gabbronorite	Amph_trav	46.414	1.2773	8.686	0.0734	12.3573	0.2216	15.2471	11.4248	1.7132	0.3453	97.76
MQ02	Hornblende gabbronorite	Amph_trav	46.1442	1.3397	8.8744	0.0698	12.1988	0.2165	15.1614	11.4083	1.7049	0.3679	97.4859
MQ02	Hornblende gabbronorite	Amph_trav	45.704	1.4748	9.1927	0.0765	12.3479	0.2287	15.0614	11.4082	1.7463	0.3758	97.6163
MQ02	Hornblende gabbronorite	Amph_trav	45.5689	1.5256	9.1038	0.0722	12.2732	0.1734	14.8406	11.4913	1.6508	0.3771	97.0769
MQ02	Hornblende gabbronorite	Amph_trav	44.9223	1.5571	8.9642	0.0819	12.5014	0.183	14.454	11.3656	1.7866	0.4112	96.2273
MQ02	Hornblende gabbronorite	Amph_trav	45.655	1.5807	9.0847	0.0945	12.6041	0.2059	14.8541	11.4173	1.8127	0.3762	97.6852
MQ02	Hornblende gabbronorite	Amph_trav	44.5905	1.559	9.031	0.082	12.2419	0.1882	16.62	11.3344	1.9297	0.3894	97.9661
MQ02	Hornblende gabbronorite	Amph_trav	45.9794	1.5204	9.0946	0.0759	12.2632	0.1989	14.8427	11.4757	1.7477	0.3861	97.5846
MQ02	Hornblende gabbronorite	Amph_trav	45.7276	1.4467	9.0709	0.0864	12.0008	0.191	14.8535	11.4257	1.6079	0.3888	96.7993
MQ02	Hornblende gabbronorite	Amph_trav	44.1457	1.2873	11.4562	0.0557	12.7388	0.1539	14.3776	11.4797	2.0537	0.2782	98.0268
MQ02	Hornblende gabbronorite	amph_c	47.106	1.3027	7.9927	0.0298	11.9408	0.2315	15.6525	11.316	1.4476	0.3121	97.3317
MQ02	Hornblende gabbronorite	amph_r	46.4364	1.1181	9.1955	0.0527	12.0965	0.1797	15.4288	11.5096	1.7183	0.226	97.9616
MQ02	Hornblende gabbronorite	amph_r	45.1616	1.2508	10.5547	0.0646	12.4778	0.1755	14.7731	11.4771	1.885	0.2878	98.108
MQ02	Hornblende gabbronorite	amph_inc_c	44.2453	0.9749	11.0057	0.1525	12.2691	0.1706	14.4365	11.4929	1.8907	0.2703	96.9085
MQ02	Hornblende gabbronorite	amph_inc_1_c	47.2149	0.7389	8.3835	0.0294	11.3062	0.1855	15.5004	11.3757	1.5145	0.1817	96.4307
MQ02	Hornblende gabbronorite	amph_inc_2_c	46.9506	0.59	8.9311	0.0525	11.6758	0.1978	15.6352	11.3335	1.558	0.1782	97.1027
MQ02	Hornblende gabbronorite	amph_inc_2_r	49.3205	1.0438	8.8377	0.0662	11.1181	0.1704	15.3033	11.3002	1.6661	0.245	99.0713
MQ02	Hornblende gabbronorite	amph_c	45.163	1.7137	9.5034	0.0384	12.4845	0.2154	14.4362	11.3118	1.7437	0.3789	96.989
MQ02	Hornblende gabbronorite	amph_r	44.049	1.28	11.0773	0.0391	12.5099	0.1716	14.2322	11.3812	1.9197	0.2649	96.9249
MQ02	Hornblende gabbronorite	amph_1	44.5216	0.8525	10.5415	0.0365	12.0667	0.1542	14.7714	11.4515	1.7821	0.2378	96.4158
MQ02	Hornblende gabbronorite	amph_2	45.0172	0.9904	10.7851	0.0471	12.3562	0.1713	14.7614	11.4908	1.8756	0.2605	97.7556
MQ02	Hornblende gabbronorite	amph_3	45.4381	0.825	10.5526	0.0383	12.1909	0.1496	15.063	11.5532	1.8281	0.2456	97.8844
MQ02	Hornblende gabbronorite	amph_4	45.4687	0.8719	10.5738	0.0368	12.0987	0.1956	14.6447	11.3164	1.7607	0.2625	97.2298
MQ02	Hornblende gabbronorite	amph	44.3141	1.1336	11.498	0.0867	12.3321	0.1715	14.4052	11.4995	2.0738	0.2628	97.7773
MQ02	Hornblende gabbronorite	amph_c	46.4132	1.2679	8.0198	0.0868	12.2387	0.2223	15.3405	11.1214	1.4906	0.2889	96.4901
MQ02	Hornblende gabbronorite	amph_r	47.029	0.9616	8.7385	0.0333	11.6386	0.1816	15.4537	11.412	1.5264	0.2269	97.2016
MQ02	Hornblende gabbronorite	lg_amph_c	44.8373	1.7871	9.9004	0.0304	12.0468	0.2023	14.7477	11.4025	1.847	0.2834	97.0849
MQ02	Hornblende gabbronorite	lg_amph_r	45.7785	1.6223	9.8002	0.0577	11.9713	0.2118	14.9196	11.509	1.8543	0.278	98.0027
MQ02	Hornblende gabbronorite	amph_cpx_trav	43.6052	1.1722	11.3639	0.1048	12.0942	0.1426	14.3231	11.345	1.8928	0.2376	96.2814
MQ02	Hornblende gabbronorite	amph_cpx_trav	44.7765	0.9889	10.5682	0.0811	11.8169	0.1483	15.0577	11.4322	1.8945	0.224	96.9883
MQ02	Hornblende gabbronorite	amph_cpx_trav	45.1997	0.9479	10.2347	0.093	11.8131	0.1558	15.1366	11.2623	1.8602	0.2159	96.9192
MQ02	Hornblende gabbronorite	amph_cpx_trav	45.1188	0.9196	10.2633	0.094	11.6325	0.1304	15.1582	11.352	1.8107	0.203	96.6825
MQ02	Hornblende gabbronorite	amph_cpx_trav	44.879	0.9031	10.2228	0.0805	11.6183	0.1474	15.1288	11.4271	1.9453	0.2456	96.5979
MQ02	Hornblende gabbronorite	amph_cpx_trav	44.6761	0.9082	10.2664	0.0892	11.767	0.1906	15.2425	11.3414	1.8898	0.2279	96.5991
MQ02	Hornblende gabbronorite	amph_cpx_trav	44.5417	1.0398	10.5347	0.0843	11.9497	0.1811	14.8622	11.4044	1.8887	0.2294	96.716
MQ02	Hornblende gabbronorite	amph_cpx_trav	47.4978	0.4513	8.2541	0.0413	10.9912	0.2135	16.2311	11.3873	1.4549	0.1516	96.6741
MQ02	Hornblende gabbronorite	amph_cpx_trav	46.364	0.688	9.4534	0.071	11.7304	0.1287	15.3051	11.458	1.776	0.2203	97.1949
MQ02	Hornblende gabbronorite	amph_cpx_trav	46.8282	0.7997	8.9438	0.0699	11.6431	0.1992	15.5959	11.528	1.5307	0.218	97.3565
MQ02	Hornblende gabbronorite	amph_cpx_trav	43.965	1.0879	11.0719	0.0741	12.3193	0.1745	14.2702	11.4732	1.9318	0.2917	96.6596
MQ02	Hornblende gabbronorite	amph_cpx_trav	45.7514	1.1632	10.2952	0.0667	12.1898	0.1461	14.8447	11.5581	1.7906	0.2615	98.0673
MQ02	Hornblende gabbronorite	amph_cpx_trav	44.4404	1.2451	10.7257	0.0607	12.5848	0.1527	14.6313	11.486	1.8777	0.2656	97.47
MQ02	Hornblende gabbronorite	amph_cpx_trav	44.2352	1.1101	10.611	0.0643	12.4142	0.1632	14.6265	11.385	1.8391	0.2669	96.7155
MQ02	Hornblende gabbronorite	amph_cpx_trav	49.5929	0.7595	8.3109	0.0614	11.3669	0.2059	15.8798	11.4148	1.5859	0.1872	99.3652
MQ02	Hornblende gabbronorite	amph_cpx_trav	47.9129	0.7115	7.7829	0.0492	11.219	0.1998	16.337	11.302	1.4805	0.2182	97.213
MQ02	Hornblende gabbronorite	amph_cpx_trav	48.9753	0.7195	7.9285	0.0552	11.0821	0.1814	16.0613	11.4067	1.3972	0.1976	98.0048
MQ02	Hornblende gabbronorite	amph_cpx_trav	48.3586	0.7595	7.3618	0.0569	11.1464	0.1999	16.4674	11.328	1.4122	0.1799	97.2706
MQ02	Hornblende gabbronorite	amph_cpx_trav	46.3144	1.1371	9.2239	0.0724	11.9811	0.1872	15.3944	11.4413	1.7101	0.2447	97.7066
MQ02	Hornblende gabbronorite	amph_cpx_trav	46.2829	0.9419	8.4918	0.0484	11.369	0.1855	15.3927	11.3398	1.5156	0.1928	95.7604
MQ02	Hornblende gabbronorite	amph_cpx_trav	44.0507	1.393	11.0418	0.0747	12.6761	0.1607	14.272	11.5563	2.025	0.2694	97.5197
MQ02	Hornblende gabbronorite	amph_cpx_trav	45.4286	0.9875	9.5823	0.0591	11.7973	0.1916	15.234	11.3111	1.7606	0.234	96.5861
MQ02	Hornblende gabbronorite	amph_cpx_trav	44.0205	1.2861	11.1454	0.0639	12.6119	0.1772	14.4213	11.4175	1.9341	0.2698	97.3477
MQ02	Hornblende gabbronorite	amph_cpx_trav	48.2272	0.7722	7.4946	0.046	11.0466	0.1787	16.5659	11.3826	1.4106	0.1595	97.2839
MQ02	Hornblende gabbronorite	amph_cpx_trav	44.9793	1.0971	10.1949	0.0768	12.1038	0.209	14.7701	11.4169	1.7569	0.2254	96.8302
MQ02	Hornblende gabbronorite	amph_cpx_trav	47.6107	0.7716	8.6007	0.0419	11.2417	0.1619	15.8303	11.3829	1.5007	0.1681	97.3105
MQ02	Hornblende gabbronorite	amph_cpx_trav	45.9738	0.8906	9.2624	0.0444	11.439	0.1389	15.3901	11.3659	1.6961	0.1729	96.3741
MQ02	Hornblende gabbronorite	amph_cpx_trav	46.3211	1.0447	9.7629	0.068	11.6939	0.1723	15.0664	11.424	1.6826	0.1897	97.4256
MQ08	Hornblende gabbronorite	amph_c	48.9137	0.9527	7.2019	0.0645	10.5201	0.1606	16.8594	11.6782	1.2585	0.2375	97.8471
MQ08	Hornblende gabbronorite	amph_r	46.6778	1.7817	8.8874	0.1003	11.0845	0.1581	14.8982	11.5694	1.7016	0.232	97.091
MQ08	Hornblende gabbronorite	amph_1	47.8217	1.6447	8.1951	0.1199	10.8009	0.2054	16.0908	11.629	1.5491	0.3591	98.4157
MQ08	Hornblende gabbronorite	amph_2	48.595	1.3049	7.1574	0.2202	10.4333	0.1712	16.6201	11.4499	1.3313	0.2775	97.5608
MQ08	Hornblende gabbronorite	amph_r	47.5935	1.4548	8.3648	0.059	10.9156	0.1298	16.16	11.4678	1.6524	0.2409	98.0386
MQ08	Hornblende gabbronorite	amph_inc	46.0026	1.437	9.6516	0.3672	10.7264	0.1526	15.5658	11.4937	1.7418	0.359	97.4977
MQ08	Hornblende gabbronorite	amph_inc	46.0573	1.5624	10.0818	0.1577	10.8279	0.1341	15.5494	11.502	1.8158	0.3472	98.0356
MQ08	Hornblende gabbronorite	amph_trav	48.0754	1.4037	8.0361	0.2062	10.8232	0.17	16.0854	11.5475	1.4191	0.2104	97.977
MQ08	Hornblende gabbronorite	amph_trav	47.307	1.4583	8.1604	0.2021	10.7464	0.1477	16.0873	11.4447	1.6691	0.2359	97.4589
MQ08	Hornblende gabbronorite	amph_trav	51.0129	1.2094	7.7907	0.2454	10.3598	0.1944	16.1294	11.6073	1.4823	0.2266	100.258
MQ08	Hornblende gabbronorite	amph_trav	49.4076	1.1414	6.9209	0.4668	10.0121	0.1559	16.83	11.6064	1.2405	0.2326	98.0142
MQ08	Hornblende gabbronorite	amph_trav	50.6466	0.9274	5.6444	0.318	9.4739	0.1499	17.5863	11.4804	1.0524	0.1516	97.4309
MQ08	Hornblende gabbronorite	amph_trav	49.1039	1.1618	6.6689	0.4401	9.7552	0.1506	17.1202	11.5098	1.3425	0.2331	97.4861
MQ08	Hornblende gabbronorite	amph_trav	48.1022	1.3273	7.5006	0.46	10.0045	0.1698	16.5145	11.4633	1.3773	0.2949	97.2144
MQ08	Hornblende gabbronorite	amph_trav	48.186	1.3412	7.6691	0.4441	10.1961	0.1637	16.5745	11.5612	1.4415	0.3081	97.8855
MQ08	Hornblende gabbronorite	amph_trav	48.7711	1.2715	7.1472	0.2982	9.8804	0.1172	16.6508	11.494	1.2959	0.2795	97.2058
MQ08	Hornblende gabbronorite	amph_trav	48.4395	1.3515	7.267	0.177	10.1126	0.1269	16.8439	11.532	1.3595	0.2701	97.48
MQ08	Hornblende gabbronorite	amph_trav	46.0347	1.7458	9.1663	0.1268	10.7626	0.1469	15.6533	11.4634	1.6172	0.3909	97.1079
MQ08	Hornblende gabbronorite	amph_trav	44.997	1.9803	10.416	0.0466	11.0732	0.1459	15.2281	11.5313	1.8658	0.4164	97.7006
MQ08	Hornblende gabbronorite	amph_trav	45.5442	1.9734	10.5759	0.0443	11.0887	0.1757	15.0677	11.5438	1.7856	0.3961	98.1954
MQ08	Hornblende gabbronorite	amph_trav	45.4517	1.8546	10.2667	0.036	10.9097	0.1398	15.305	11.5574	1.8171	0.3677	97.7057
MQ08	Hornblende gabbronorite	amph_trav	44.577	2.0211	10.6529	0.03	11.1782	0.1283	15.111	11.519	1.8246	0.4677	97.5098
MQ08	Hornblende gabbronorite	amph_trav	44.7931	1.8561	10.6919	0.0683	11.2052	0.1344	15.3055	11.4727	1.9068	0.4388	97.8728
MQ08	Hornblende gabbronorite	amph_trav	44.7629	1.8307	10.6834	0.083	11.0499	0.0799	15.1556	11.567	1.8176	0.4501	97.4801
MQ08	Hornblende gabbronorite	amph_trav	44.5023	1.8944	10.5248	0.1091	10.9172	0.1406	15.946	11.4699	1.918	0.446	97.8683
MQ08	Hornblende gabbronorite	amph_trav	44.6717	1.9144	10.6743	0.1224	11.0529	0.145	15.0287	11.4296	1.9226	0.4507	97.4123
MQ08	Hornblende gabbronorite	amph_c	47.7844	1.5566	8.2693	0.069	10.691	0.1535	16.1428	11.6127	1.5913	0.3143	98.1849
MQ08	Hornblende gabbronorite	amph_r	46.1539	1.9933	9.4705	0.1117	12.0106	0.2285	14.8793	11.48	1.7857	0.3683	98.4818
MQ08	Hornblende gabbronorite	sm_amph	47.9595	1.5201	7.7818	0.0488	11.3804	0.1679	15.8742	11.4572	1.4019	0.2042	97.796
MQ08	Hornblende gabbronorite	int_amph_2	47.2883	1.3786	8.6088	0.0956	11.2481	0.1487	15.5819	11.5713	1.5829	0.3173	97.8215
MQ08	Hornblende gabbronorite	int_amph_3	44.4854	2.2027	10.8043	0.088	12.1472	0.1747	14.2515	11.6955	1.8058	0.5312	98.1863
MQ08	Hornblende gabbronorite	int_amph_4	45.2934	2.0049	10.175	0.0718	11.5531	0.1772	14.7011	11.6768	1.7866	0.4445	97.8844
MQ08	Hornblende gabbronorite	int_amph_5	45.6766	1.8604	9.819	0.0286	11.9633	0.1861	14.6467	11.5471	1.8328	0.2929	97.8535
MQ08	Hornblende gabbronorite	int_amph_1	47.122	1.4453	8.5628	0.0803	10.9806	0.1669	15.803	11.5123	1.6322	0.3313	97.6367
MQ08	Hornblende gabbronorite	int_amph_2	47.9329	1.3002	8.1775	0.0469	10.9289	0.1708	15.9977	11.5039	1.4847	0.2879	97.8314
MQ08	Hornblende gabbronorite	int_amph_3	46.4663	1.437	8.6778	0.059	11.2693	0.1528	15.4197	11.5704	1.6109	0.366	97.0292
MQ08	Hornblende gabbronorite	int_amph_4	47.2357	1.3851	8.3417	0.0819	11.2379	0.1865	15.8503	11.6067	1.5807	0.2904	97.7969
MQ08	Hornblende gabbronorite	amph	47.7619	1.0104	8.1675	0.0738	10.3778	0.1834	16.3188	11.4371	1.5098	0.2191	97.0596
MQ08	Hornblende gabbronorite	amph	49.1315	0.9009	7.7949	0.0225	10.6465	0.1898	16.5916	11.5593	1.4638	0.2875	98.5883
MQ14	Hornblende olivine gabbro	amph1_c	41.643	2.06198	13.0957	0.068363	11.7395	0.135639	14.1834	11.8991	2.30298	0.269689	97.3995
MQ14	Hornblende olivine gabbro	amph1_r	38.1569	2.10053	12.1255	0.034456	10.3292	0.118686	12.8004	10.943	2.14744	0.27799	89.0341
MQ14	Hornblende olivine gabbro	interstial amph_c	42.8911	1.88004	12.1275	0.063756	11.0091	0.160272	14.6413	11.4989	2.29048	0.361383	96.9239
MQ14	Hornblende olivine gabbro	interstitial amph_r	42.6532	2.01287	12.2852	0.034136	10.711	0.139435	14.8224	11.6416	2.48519	0.251604	97.0366
MQ14	Hornblende olivine gabbro	amph surrounding cpx_m	42.433	1.88124	12.2032	0.067192	11.8116	0.188181	14.3676	11.5069	2.42369	0.269127	97.1518
MQ14	Hornblende olivine gabbro	amph surrounding cpx_r	41.8997	2.26315	12.8379	0.059269	11.5707	0.147415	13.96	11.7702	2.4518	0.316964	97.277
MQ14	Hornblende olivine gabbro	int amph 1	41.1969	2.16016	11.9487	0.029342	11.3046	0.155307	13.6911	11.7948	2.26622	0.359035	94.9062
MQ14	Hornblende olivine gabbro	int amph 2	42.5166	2.17192	12.4081	0.040926	11.388	0.172392	14.4549	11.7135	2.26049	0.374751	97.5016
MQ14	Hornblende olivine gabbro	amph surrounding cpx1	43.2907	1.6356	12.0549	0.082371	11.3384	0.187607	14.7384	11.4271	2.40978	0.273923	97.4389
MQ14	Hornblende olivine gabbro	amph surrounding cpx1	41.2504	2.48001	13.6173	0.086577	11.3792	0.154023	14.2567	12.0039	2.55327	0.299729	98.0811
MQ27	Hornblende olivine gabbro	amph1_c	40.857	2.05856	14.1671	0.185873	9.50775	0.120098	14.7377	12.3982	2.34016	0.31805	96.6905
MQ27	Hornblende olivine gabbro	amph1_m	40.7505	2.26456	14.2752	0.056152	10.8345	0.097608	14.2525	12.3369	2.44271	0.347344	97.6579
MQ27	Hornblende olivine gabbro	amph1_r	40.7312	1.96217	14.7896	0.01711	10.0937	0.075846	14.665	12.4677	2.49695	0.386904	97.6861
MQ27	Hornblende olivine gabbro	amph2_c	40.4022	2.10798	14.7369	0.130969	9.544	0.092685	14.7453	12.5337	2.29128	0.315779	96.9008
MQ27	Hornblende olivine gabbro	amph2_r	39.9089	2.05738	15.18	0.052155	9.99036	0.100639	14.6027	12.508	2.36374	0.390067	97.154
MQ27	Hornblende olivine gabbro	amph3_c	40.6432	2.12211	14.9192	0.136407	9.8592	0.09	14.7784	12.7132	2.34978	0.347388	97.959
MQ27	Hornblende olivine gabbro	amph3_r	40.1963	2.07999	15.0393	0.033578	10.1204	0.1	14.7128	12.4464	2.39507	0.395411	97.5193
MQ29	Hornblende olivine gabbro	amph1_c (in plag1)	40.5187	2.07429	14.4777	-0.00986	10.9245	0.150792	14.0875	12.2999	2.36505	0.319458	97.208
MQ29	Hornblende olivine gabbro	amph inc_c (in plag3)	40.3202	2.11008	14.3481	-0.02446	11.1166	0.143391	14.1634	12.2096	2.32403	0.321713	97.0326
MQ29	Hornblende olivine gabbro	amph inc_r (in plag3)	40.5693	2.14027	14.0909	-0.01468	10.8427	0.136386	14.2673	12.1502	2.4511	0.295069	96.9286
MQ29	Hornblende olivine gabbro	amph2_c	40.245	2.06427	14.0254	-0.00781	10.8238	0.131526	14.1391	12.1445	2.38876	0.307383	96.2619
MQ29	Hornblende olivine gabbro	amph2_r	39.8434	2.02917	14.8741	0.000183	10.6801	0.124044	14.1841	12.527	2.4179	0.364428	97.0445
MQ29	Hornblende olivine gabbro	huge amph3_c	40.6839	2.09958	14.1262	-0.00762	11.3122	0.144158	13.9918	12.1034	2.33936	0.249098	97.042
MQ29	Hornblende olivine gabbro	huge amph3_r	40.0674	2.25598	14.423	0.001968	11.2177	0.124538	13.9774	12.2754	2.40673	0.296419	97.0464
MQ29	Hornblende olivine gabbro	amph_c	41.2151	1.88217	13.5076	-0.02022	10.8739	0.149409	14.7094	12.0214	2.39525	0.243628	96.9777
MQ29	Hornblende olivine gabbro	amph_r	40.3297	2.00392	14.645	-0.01106	10.3791	0.11936	14.3097	12.2528	2.45788	0.340787	96.8271
MQ09	Hornblende gabbronorite	intamph1	42.4604	1.8825	11.6209	0.0098	11.881	0.2492	14.3108	11.3353	2.2475	0.3534	96.3508
MQ09	Hornblende gabbronorite	intamph2	43.1249	1.8565	11.4269	0	11.9956	0.2117	14.3486	11.3148	2.1567	0.3507	96.7864
MQ09	Hornblende gabbronorite	intamph3	43.0695	1.7884	11.3991	0.0117	12.3282	0.2249	14.0156	11.3402	2.1732	0.3594	96.7102
MQ09	Hornblende gabbronorite	intamph4	42.1735	2.4363	11.8056	0.0105	12.0027	0.1913	14.0984	11.4138	2.2538	0.2941	96.68
MQ09	Hornblende gabbronorite	intamph5	43.5657	1.8914	11.3785	0.0079	12.0377	0.1977	14.1849	11.4073	2.1146	0.3254	97.1111
MQ09	Hornblende gabbronorite	intamph6	42.695	1.9641	11.2983	0.0006	11.9972	0.2562	14.1539	11.2959	2.0114	0.3273	95.9999
MQ09	Hornblende gabbronorite	intamph7	43.1485	1.8766	11.2134	0.0073	11.4165	0.2024	14.3275	11.3996	2.0697	0.3378	95.9993
MQ09	Hornblende gabbronorite	amph	43.4111	1.6406	11.4872	0	12.004	0.2598	14.6242	11.4396	2.2975	0.3416	97.5056
MQ09	Hornblende gabbronorite	Int_amph	44.151	1.2426	11.5606	0.0052	11.5552	0.2269	14.9364	11.469	2.1867	0.4022	97.7358
MQ09	Hornblende gabbronorite	Int_amph	43.4093	1.5655	11.3231	0.0188	11.8147	0.2418	14.44	11.421	2.0729	0.3661	96.6732
MQ09	Hornblende gabbronorite	Int_amph	43.6378	1.8952	11.474	0.0121	11.6406	0.2273	14.4956	11.4654	2.2788	0.2703	97.3971
MQ09	Hornblende gabbronorite	cpx_amph	43.143	1.6979	11.426	0	11.5573	0.2316	15.095	11.2584	2.1965	0.349	96.9547
MQ09	Hornblende gabbronorite	amph_cpx	42.8749	1.9163	11.6952	0.0013	11.9666	0.2696	14.2569	11.4026	2.0926	0.3213	96.7973
MQ09	Hornblende gabbronorite	amph_cpx	43.1535	1.9117	11.5386	0.0135	11.9415	0.2196	14.2373	11.2964	2.1611	0.3494	96.8226
MQ09	Hornblende gabbronorite	amph_cpx	42.7137	1.8766	11.7551	0.0077	11.905	0.2523	14.2876	11.3642	2.2058	0.3548	96.7228
MQ09	Hornblende gabbronorite	amph_cpx	42.9751	1.8645	11.6922	0.0175	12.082	0.2121	14.227	11.3726	2.2221	0.3397	97.0048
MQ09	Hornblende gabbronorite	amph_cpx	42.9447	1.9474	11.8823	0.0112	12.0095	0.1812	14.117	11.3047	2.2173	0.3447	96.96
MQ09	Hornblende gabbronorite	amph_cpx	43.4343	1.8904	11.588	0.008	11.9879	0.2419	14.2152	11.3163	2.0639	0.3347	97.0806
MQ09	Hornblende gabbronorite	amph_cpx	43.1073	1.8	11.7674	0.0132	11.8131	0.202	14.6463	11.3481	2.1632	0.3812	97.2418
MQ09	Hornblende gabbronorite	amph_cpx	43.1012	1.2584	11.5613	0.0033	11.6971	0.2019	15.8246	11.2782	2.3668	0.4105	97.7033
MQ09	Hornblende gabbronorite	amph_cpx	42.6712	1.4368	11.8654	0.0023	11.9807	0.227	14.6019	11.1911	2.2129	0.3748	96.5641
MQ09	Hornblende gabbronorite	amph_cpx	43.1643	1.7717	11.6037	0.0032	11.9765	0.2139	14.5033	11.2907	2.1403	0.3303	96.9979
MQ09	Hornblende gabbronorite	amph_cpx	43.2225	1.6926	11.6844	0.0218	11.8629	0.2335	14.5849	11.2834	2.1887	0.2929	97.0676
MQ09	Hornblende gabbronorite	amph_cpx	43.2527	1.7064	11.3697	0.009	11.785	0.2149	14.446	11.328	2.0834	0.2829	96.478
MQ09	Hornblende gabbronorite	amph_cpx	43.7004	1.7205	11.4121	0.0003	11.9141	0.1981	14.4865	11.2509	2.0783	0.2908	97.052
MQ09	Hornblende gabbronorite	amph_cpx	43.1594	1.7539	11.4178	0.009	11.7586	0.2262	14.4375	11.3221	2.1908	0.2975	96.5728
MQ09	Hornblende gabbronorite	amph_cpx	42.9359	1.9065	11.5826	0	12.0388	0.2289	14.7628	11.4342	2.2708	0.3401	97.5006
MQ09	Hornblende gabbronorite	cpx_amph	44.1752	1.6454	11.3016	0.0059	11.8158	0.2357	14.4167	11.4949	2.1051	0.3288	97.5251
MQ09	Hornblende gabbronorite	cpx_amph	43.9141	1.6193	11.4168	0.0055	11.7518	0.1963	14.5165	11.5299	2.1727	0.3321	97.455
MQ09	Hornblende gabbronorite	cpx_amph	44.0342	1.6337	11.4426	0.008	11.8933	0.2253	14.5853	11.3428	2.183	0.3343	97.6825
MQ09	Hornblende gabbronorite	cpx_amph	43.6972	1.6801	11.2572	0.0139	11.9698	0.2242	14.6214	11.4569	2.0296	0.3431	97.2934
MQ09	Hornblende gabbronorite	cpx_amph	43.7134	1.7306	11.1802	0	11.8613	0.1962	14.5852	11.4322	2.1685	0.3287	97.1963
MQ09	Hornblende gabbronorite	cpx_amph	43.5299	1.9156	11.3044	0.0105	11.6986	0.1578	14.4761	11.4082	2.1445	0.3438	96.9894
MQ11	Hornblende gabbro	Int_amph_1	43.4828	1.9378	11.8098	0.0092	11.9992	0.2275	13.719	11.4937	2.1736	0.2681	97.1207
MQ11	Hornblende gabbro	Int_amph_2	43.7599	1.8986	11.7209	0	11.8027	0.1954	13.9049	11.3218	2.2717	0.2634	97.1393
MQ11	Hornblende gabbro	Int_amph_3	42.9182	1.8626	11.5576	0.0093	12.1917	0.2065	14.2055	11.4419	2.204	0.2616	96.8589
MQ11	Hornblende gabbro	Int_amph_4	43.1611	1.9023	11.3863	0	12.0834	0.1652	14.2883	11.3304	2.1163	0.2388	96.6721
MQ11	Hornblende gabbro	Int_amph_5	42.8455	1.9545	11.7486	0.0191	12.2076	0.2436	14.3656	11.2879	2.1782	0.2488	97.0994
MQ11	Hornblende gabbro	Int_amph_6	43.0148	1.8743	11.5481	0.0037	12.108	0.2195	14.2726	11.4071	2.1303	0.2708	96.8492
MQ11	Hornblende gabbro	Int_amph_7	42.6987	2.343	11.8958	0.008	11.8495	0.2066	14.4081	11.4555	2.1908	0.2133	97.2693
MQ11	Hornblende gabbro	Int_amph_8	42.9063	2.2438	11.6007	0.0112	12.1088	0.2107	14.2029	11.3811	2.2292	0.2417	97.1364
MQ11	Hornblende gabbro	Int_amph_9	42.9386	1.9414	11.5999	0.0158	12.2883	0.2509	14.1227	11.2798	2.1426	0.2408	96.8208
MQ11	Hornblende gabbro	Int_amph_10	43.1851	1.8827	11.3824	0	12.1461	0.2475	14.0654	11.4184	2.01	0.3153	96.6529
MQ11	Hornblende gabbro	Int_amph_11	43.1646	2.1512	11.6014	0.0023	12.2182	0.2372	14.156	11.3065	2.2117	0.2001	97.2492
MQ11	Hornblende gabbro	Int_amph_12	43.165	2.0283	11.4871	0	12.4988	0.2093	13.9893	11.3846	2.1141	0.2572	97.1337
MQ11	Hornblende gabbro	Int_amph_13	42.4549	1.9854	11.618	0.01	12.0804	0.2332	14.0586	11.332	2.1348	0.229	96.1363
MQ11	Hornblende gabbro	Int_amph_14	43.0123	1.9897	11.3901	0.0004	12.1366	0.2329	14.08	11.4433	2.3024	0.2432	96.8309
MQ11	Hornblende gabbro	Int_amph_15	44.4992	2.1878	12.0316	0	10.7671	0.1757	13.4483	11.2248	2.1717	0.2335	96.7397
MQ11	Hornblende gabbro	Int_amph_16	43.2127	2.1758	11.5318	0.0114	11.7077	0.2098	14.2865	11.304	2.2099	0.2138	96.8634
MQ11	Hornblende gabbro	Int_amph_17	43.1282	1.8877	11.6659	0.018	12.0131	0.1737	14.288	11.3261	2.1429	0.2627	96.9063
MQ11	Hornblende gabbro	Int_amph_18	42.6366	2.0231	11.4858	0.0184	12.1501	0.206	14.4396	11.2848	2.1982	0.2437	96.6863
MQ11	Hornblende gabbro	Int_amph_19	42.9212	1.956	11.5508	0.012	12.1447	0.22	14.271	11.3528	2.1763	0.2243	96.8291
MQ11	Hornblende gabbro	Int_amph_20	42.8511	1.9432	11.5243	0.0047	12.257	0.2085	14.0182	11.3841	2.067	0.2432	96.5013
MQ11	Hornblende gabbro	Int_amph_21	43.06	1.9987	11.653	0.0122	11.9336	0.2039	14.2726	11.3818	2.1422	0.2296	96.8876
MQ11	Hornblende gabbro	Int_amph_22	42.7553	1.8856	11.586	0.0117	12.2499	0.1925	14.1459	11.3604	2.0729	0.2567	96.5169
MQ11	Hornblende gabbro	Int_amph_23	43.8441	1.8545	10.6801	0.0027	12.0403	0.1976	14.491	11.316	1.9664	0.2603	96.653
MQ11	Hornblende gabbro	Int_amph_24	42.6192	1.9923	11.4941	0.014	12.2505	0.2786	14.0843	11.3604	2.1298	0.2846	96.5078
MQ11	Hornblende gabbro	Int_amph_25	42.8989	1.9697	11.4735	0.0104	12.4123	0.2683	14.0234	11.3308	2.0983	0.2369	96.7225
MQ11	Hornblende gabbro	Int_amph_26	43.3059	1.8193	11.615	0	12.527	0.2319	14.0712	11.2759	2.1751	0.2629	97.2842
MQ11	Hornblende gabbro	ampcinc_cpx6_c	42.8072	1.742	11.4555	0.0114	12.757	0.2525	14.191	11.3197	2.1661	0.3021	97.0045
MQ11	Hornblende gabbro	ampcinc_cpx6_r	43.4078	1.797	11.3112	0.0112	12.4118	0.184	14.3213	11.4322	2.0826	0.2595	97.2186
MQ12	Hornblende gabbronorite	amph1_c	44.3588	1.8854	10.2496	0.0059	12.8539	0.3598	14.2288	10.9579	2.2047	0.175	97.2798
MQ12	Hornblende gabbronorite	amp1_r	44.1227	2.0323	12.9666	0.0091	12.8615	0.3	13.0951	10.6656	2.397	0.205	98.6549
MQ12	Hornblende gabbronorite	int_amph	44.465	1.9344	10.1708	0.0113	13.1856	0.3919	14.4123	11.0597	2.1985	0.1403	97.9698
MQ12	Hornblende gabbronorite	int_amph	44.1455	1.9759	10.5923	0.0228	12.7159	0.3475	14.3711	11.1257	2.3359	0.1808	97.8134
MQ12	Hornblende gabbronorite	int_amph	42.9941	2.1637	11.6447	0.005	12.2645	0.3157	14.1734	11.1157	2.287	0.1542	97.118
MQ12	Hornblende gabbronorite	amph_r	43.3628	2.2325	11.5829	0.0079	12.5418	0.3058	14.5831	11.2344	2.4762	0.1566	98.484
MQ12	Hornblende gabbronorite	amph_c	43.4619	2.2069	11.6476	0.0144	13.254	0.3587	13.7229	11.1907	2.314	0.157	98.3281
MQ12	Hornblende gabbronorite	amph_r	44.1835	2.0648	10.417	0.0018	13.0322	0.3323	14.2583	11.0415	2.1011	0.1592	97.5917
MQ12	Hornblende gabbronorite	amph_c	44.3042	2.0401	10.4334	0.011	12.6131	0.3481	14.5523	10.9212	2.1892	0.1633	97.5759
MQ12	Hornblende gabbronorite	amph	44.1131	2.5432	10.5055	0.0036	13.6117	0.3521	14.0424	11.1129	2.345	0.1784	98.8079
MQ12	Hornblende gabbronorite	int_amph	43.956	2.0725	10.7265	0.0076	12.8888	0.3439	14.1374	11.1788	2.2038	0.1636	97.6789
MQ12	Hornblende gabbronorite	amph_c	43.2534	2.5778	11.2833	0.008	12.8936	0.3185	14.0575	11.2191	2.315	0.1627	98.0889
MQ12	Hornblende gabbronorite	amph_r	43.7968	2.1408	10.9855	0.0046	12.3973	0.356	14.1377	11.0936	2.2281	0.1825	97.3229
MQ12	Hornblende gabbronorite	amph	43.4864	2.3052	10.418	0.0154	13.3555	0.3704	13.6863	11.0645	2.3382	0.194	97.2339
MQ12	Hornblende gabbronorite	amph_r	43.0164	2.1672	11.2753	0.0004	12.3848	0.3157	14.2193	11.101	2.3217	0.1619	96.9637
MQ12	Hornblende gabbronorite	amph_c	44.6938	1.9947	9.8982	0.0047	13.3701	0.3713	14.1772	11.067	2.0998	0.181	97.8578
MQ12	Hornblende gabbronorite	amph_c	44.1998	2.0024	10.3862	0.0142	12.8096	0.3117	14.2747	11.0075	2.1856	0.1798	97.3715
MQ12	Hornblende gabbronorite	amph_r	42.6227	2.285	12.5243	0.0102	12.7134	0.337	13.7494	11.2156	2.3338	0.1723	97.9637
MQ12	Hornblende gabbronorite	amph_cpx_travrese	43.9982	1.9679	10.887	0.003	12.039	0.3455	14.5408	11.0639	2.3672	0.1674	97.3799
MQ12	Hornblende gabbronorite	amph_cpx_travrese	43.9097	1.9745	10.7235	0.0165	12.1776	0.3406	14.4894	11.0457	2.2376	0.1801	97.0952
MQ12	Hornblende gabbronorite	amph_cpx_travrese	43.9175	2.1304	10.7292	0.0011	13.1367	0.3252	13.8886	11.1114	2.2084	0.1698	97.6183
MQ12	Hornblende gabbronorite	amph_cpx_travrese	43.6362	2.2557	10.5259	0.0149	13.433	0.3361	13.677	11.027	2.2338	0.1683	97.3079
MQ12	Hornblende gabbronorite	amph_cpx_travrese	43.9138	2.1751	10.6046	0	13.4004	0.3949	13.7737	11.0936	2.2849	0.1883	97.8293
MQ12	Hornblende gabbronorite	amph_cpx_travrese	44.082	2.0715	10.5706	0.0015	13.3261	0.3678	13.934	10.9783	2.2127	0.1738	97.7183
MQ12	Hornblende gabbronorite	amph_cpx_travrese	42.5207	2.307	12.5222	0.0085	12.9065	0.2942	13.4617	11.2502	2.4168	0.155	97.8428
MQ12	Hornblende gabbronorite	amph_cpx_travrese	44.488	2.0332	10.4716	0.0131	12.7118	0.2944	14.2362	11.0266	2.3078	0.1498	97.7325
MQ12	Hornblende gabbronorite	amph_cpx_travrese	42.0533	2.364	12.1506	0.0125	13.0935	0.3616	13.355	11.2404	2.4776	0.1823	97.2908
MQ12	Hornblende gabbronorite	amph_cpx_travrese	41.9138	2.303	12.3009	0.0127	13.1616	0.2952	13.4939	11.3203	2.3109	0.1604	97.2727
MQ12	Hornblende gabbronorite	amph_cpx_travrese	42.4174	2.26	12.3054	0.0087	12.9906	0.3202	13.7003	11.1705	2.3625	0.1713	97.7069
MQ12	Hornblende gabbronorite	amph_cpx_amph	42.4646	2.3504	12.2494	0.0047	12.8159	0.3314	13.6252	11.1587	2.4475	0.1966	97.6444
MQ12	Hornblende gabbronorite	amph_cpx_amph	43.9355	2.0717	10.6718	0.0069	12.7805	0.3059	14.3485	11.1193	2.3111	0.1614	97.7126
MQ12	Hornblende gabbronorite	amph_cpx_amph	43.9087	2.0733	10.4404	0.0154	13.0847	0.389	14.3393	10.9327	2.2723	0.1649	97.6207
MQ12	Hornblende gabbronorite	amph_cpx_amph	44.1471	2.0164	9.9332	0.0013	12.824	0.3427	14.3956	10.863	2.2311	0.177	96.9314
MQ12	Hornblende gabbronorite	amph_cpx_amph	44.2312	2.0383	10.1835	0	13.0878	0.3865	14.2884	10.9607	2.1909	0.1765	97.5438
MQ12	Hornblende gabbronorite	amph_cpx_amph	44.0913	2.0718	10.3076	0.009	13.0583	0.3421	14.2282	10.9807	2.2241	0.1668	97.4799
MQ12	Hornblende gabbronorite	amph_cpx_amph	42.4774	2.3055	11.5904	0.0006	13.3156	0.339	13.6249	11.0036	2.3907	0.2066	97.2543
MQ12	Hornblende gabbronorite	amph_cpx_amph	41.8633	2.2632	11.3229	0.0063	12.5707	0.3165	14.6751	10.9541	2.5838	0.1648	96.7207
MQ12	Hornblende gabbronorite	amph_cpx_amph	44.1582	2.0492	10.4311	0.0106	12.5182	0.4088	14.44	11.0261	2.288	0.1826	97.5128
MQ12	Hornblende gabbronorite	amph_cpx_amph	44.1138	2.0167	10.5963	0.0132	12.0986	0.3153	14.6878	11.0361	2.3432	0.1627	97.3837
MQ12	Hornblende gabbronorite	cpx_opx	42.643	2.4034	12.3098	0	12.9206	0.329	13.9686	11.2265	2.4976	0.1994	98.4979
MQ12	Hornblende gabbronorite	cpx_opx	43.5117	2.3458	10.8691	0.0163	12.6221	0.3501	14.0056	11.0858	2.2919	0.1777	97.2761
MQ12	Hornblende gabbronorite	cpx_opx	43.8528	2.3761	10.7288	0.0001	12.8076	0.3158	14.0359	11.1379	2.2477	0.1678	97.6705
MQ12	Hornblende gabbronorite	cpx_opx	42.5585	2.3397	12.2232	0.0127	12.8694	0.3132	13.5788	11.1836	2.2926	0.1785	97.5502
MQ12	Hornblende gabbronorite	cpx_opx	44.896	2.1378	10.1346	0.015	12.5252	0.3277	14.8158	11.0146	2.1876	0.1845	98.2388
MQ12	Hornblende gabbronorite	cpx_opx	45.0429	2.1134	9.8885	0	12.7763	0.3344	14.6026	10.8759	2.1348	0.1601	97.9289
MQ12	Hornblende gabbronorite	cpx_opx	44.2487	2.2499	10.1677	0.0117	12.9871	0.321	14.2969	11.1179	2.2237	0.1743	97.7989
MQ12	Hornblende gabbronorite	cpx_opx	43.8204	2.1887	10.1561	0.0093	12.9986	0.3133	14.2752	11.0613	2.2373	0.1611	97.2213
MQ12	Hornblende gabbronorite	cpx_opx	43.6676	2.2288	10.4921	0.0131	13.0211	0.3745	14.2238	10.9881	2.2558	0.1641	97.429
MQ12	Hornblende gabbronorite	cpx_opx	43.9765	2.1375	10.6483	0.0012	12.9563	0.3448	14.4382	11.06	2.2441	0.1838	97.9907
MQ12	Hornblende gabbronorite	cpx_opx	41.9612	2.367	12.3309	0.0077	12.9823	0.3298	13.7225	11.135	2.2905	0.1635	97.2904
MQ10	Plagioclase hornblendite	amph1_m	41.2167	1.9525	12.974	0.0025	11.6602	0.1746	13.8881	11.8012	2.2261	0.3352	96.2311
MQ10	Plagioclase hornblendite	amph1_r	39.5663	1.956	14.6531	0.0001	10.2191	0.1121	14.7285	12.526	2.3582	0.347	96.4664
MQ10	Plagioclase hornblendite	amph2_c	39.8545	2.023	14.6423	0.0012	10.0585	0.1246	14.3711	12.3611	2.3494	0.3855	96.1712
MQ10	Plagioclase hornblendite	amph2_m	41.5552	1.9718	13.1537	0.0148	11.6819	0.1968	13.7911	11.8654	2.4261	0.3218	96.9786
MQ10	Plagioclase hornblendite	amph2_r	39.7907	1.9373	14.631	0	10.2704	0.1154	14.223	12.4422	2.2793	0.3603	96.0496
MQ10	Plagioclase hornblendite	amph3_line	40.4381	2.4921	15.2414	0.0056	11.0939	0.1258	13.7803	12.3664	2.3128	0.2961	98.1525
MQ10	Plagioclase hornblendite	amph3_line	40.2686	1.9514	14.8724	0.0026	10.2311	0.0944	14.2642	12.473	2.2997	0.3981	96.8555
MQ10	Plagioclase hornblendite	amph3_line	40.4003	1.9308	14.913	0.0142	10.1732	0.1169	14.2531	12.426	2.3584	0.3754	96.9613
MQ10	Plagioclase hornblendite	amph3_line	40.0953	1.9546	14.7694	0.0228	10.118	0.1038	14.2536	12.4929	2.393	0.3822	96.5856
MQ10	Plagioclase hornblendite	amph3_line	40.3844	1.9648	14.7299	0	10.0737	0.116	14.2572	12.5623	2.3118	0.3676	96.7677
MQ10	Plagioclase hornblendite	amph3_line	40.3179	2.0038	14.647	0.0034	10.0059	0.1095	14.3958	12.5149	2.3049	0.3708	96.6739
MQ10	Plagioclase hornblendite	amph3_line	40.3374	1.9551	14.8106	0.0054	10.1931	0.0983	14.3725	12.4171	2.3521	0.3877	96.9293
MQ10	Plagioclase hornblendite	amph3_line	40.3323	1.9935	14.376	0.0164	10.7084	0.1589	14.2713	12.3757	2.3361	0.3395	96.9081
MQ10	Plagioclase hornblendite	amph3_line	40.3394	1.9796	14.7486	0.0207	10.2464	0.0991	14.2111	12.5075	2.3705	0.3423	96.8652
MQ10	Plagioclase hornblendite	amph3_line	40.8132	1.9272	14.1345	0.0106	11.1494	0.1409	14.1854	12.2194	2.3397	0.3515	97.2718
MQ10	Plagioclase hornblendite	amph3_line	40.5934	1.9018	14.2711	0.0182	10.9539	0.1428	14.191	12.2158	2.3885	0.3547	97.0312
MQ10	Plagioclase hornblendite	amph3_line	40.6185	1.8829	13.8878	0.0107	11.3477	0.1204	14.0794	12.1488	2.3225	0.3406	96.7593
MQ10	Plagioclase hornblendite	amph3_line	40.8726	1.9626	13.5863	0.0177	11.3401	0.1326	14.0694	12.1297	2.3718	0.349	96.8318
MQ10	Plagioclase hornblendite	amph3_line	41.1865	1.9199	13.257	0.0232	11.6049	0.1605	15.0807	11.9367	2.5407	0.3259	98.036
MQ10	Plagioclase hornblendite	amph3_line	41.2089	1.8961	13.3313	0.0143	11.5821	0.1455	13.9806	11.9709	2.3671	0.3176	96.8144
MQ10	Plagioclase hornblendite	amph3_line	41.2483	1.9145	13.3141	0.007	11.7064	0.2136	13.889	12.0117	2.3668	0.3493	97.0207
MQ10	Plagioclase hornblendite	amph3_line	41.2817	1.8731	13.3169	0.0228	11.7561	0.1669	13.9267	12.0507	2.3083	0.3347	97.0379
MQ10	Plagioclase hornblendite	amph3_line	41.4822	1.9049	13.3664	0.0169	11.6749	0.1847	13.8173	12.0264	2.2528	0.328	97.0545
MQ10	Plagioclase hornblendite	amph3_line	41.1676	1.9108	13.3541	0.0132	11.5465	0.1736	14.0677	12.0208	2.2911	0.3377	96.8831
MQ10	Plagioclase hornblendite	amph3_line	41.0974	1.887	13.2666	0.0089	11.3511	0.1718	13.847	12.0334	2.2531	0.3222	96.2385
MQ10	Plagioclase hornblendite	amph3_line	40.4643	1.9367	14.1418	0.0122	10.8501	0.1252	14.1189	12.2623	2.3191	0.3663	96.5969
MQ10	Plagioclase hornblendite	amph3_line	40.7334	1.9122	14.1127	0.0092	10.7852	0.1354	13.9989	12.2653	2.3854	0.3589	96.6966
MQ10	Plagioclase hornblendite	amph3_line	40.0508	1.9961	14.8552	0.0033	9.9644	0.0982	14.461	12.5148	2.2949	0.3676	96.6063
MQ10	Plagioclase hornblendite	amph3_line	40.5533	1.9603	14.1592	0.0234	10.686	0.1065	14.3496	12.2916	2.4099	0.3553	96.8951
MQ10	Plagioclase hornblendite	amph3_line	40.3891	1.965	14.6995	0.0178	10.0426	0.1076	14.3144	12.4138	2.4098	0.3694	96.729
MQ10	Plagioclase hornblendite	amph3_line	40.1273	1.9813	14.5604	0.0019	10.3591	0.1506	14.4024	12.4452	2.387	0.3582	96.7734
MQ10	Plagioclase hornblendite	amph3_line	39.9839	1.9767	14.6879	0.0228	10.1456	0.0954	14.7577	12.4807	2.4844	0.3909	97.026
MQ10	Plagioclase hornblendite	amph3_line	39.9453	1.947	14.6499	0	10.1061	0.1103	14.3305	12.4982	2.3595	0.3894	96.3362
MQ10	Plagioclase hornblendite	amph3_line	40.3484	1.9833	14.7147	0.0179	10.4212	0.0823	14.3972	12.5554	2.347	0.3812	97.2486
MQ10	Plagioclase hornblendite	amph3_line	40.1516	1.9813	14.9805	0.0162	10.449	0.1094	14.2211	12.2992	2.2908	0.3723	96.8714
MQ10	Plagioclase hornblendite	amph4_c	41.5896	1.9476	12.9877	0.01	11.7396	0.1672	14.0886	11.9034	2.2113	0.2976	96.9426
MQ10	Plagioclase hornblendite	amph4_r	39.1002	2.1181	15.0905	0.0119	10.9247	0.1256	13.7587	12.2861	2.2674	0.3353	96.0185
MQ10	Plagioclase hornblendite	amph5_c	41.3937	1.9676	12.9576	0.0092	11.6253	0.15	13.8956	11.8743	2.3452	0.3307	96.5492
MQ10	Plagioclase hornblendite	amph5_r	40.08	1.9362	14.7959	0.0159	10.0519	0.1215	14.411	12.4999	2.3247	0.3839	96.6209
MQ10	Plagioclase hornblendite	amph6_c	40.6666	1.9148	13.7722	0.009	10.95	0.1628	14.3855	12.0799	2.1864	0.3651	96.4923
MQ10	Plagioclase hornblendite	amph6_r	39.9601	1.9632	14.8084	0.0195	10.2417	0.097	14.6813	12.5436	2.3199	0.3741	97.0088
MQ10	Plagioclase hornblendite	amph7_c	40.5845	2.0064	14.3939	0.0113	10.5866	0.1157	14.1176	12.223	2.3407	0.3477	96.7274
MQ10	Plagioclase hornblendite	amph7_r	39.4257	1.9732	14.6438	0.0166	10.1185	0.0702	14.7891	12.4498	2.316	0.393	96.1959
MQ10	Plagioclase hornblendite	amph8_c	41.2291	2.0369	13.5417	0.0153	11.1615	0.1816	14.0705	12.0037	2.2727	0.3409	96.8539
MQ10	Plagioclase hornblendite	amph8_r	40.1731	1.9911	14.9365	0.0162	10.2019	0.1053	14.2669	12.4154	2.3892	0.3833	96.8789
MQ10	Plagioclase hornblendite	amph_cpx_1	40.1153	1.9557	14.9608	0.0206	10.3344	0.1361	14.1494	12.5736	2.4488	0.3585	97.0532
MQ10	Plagioclase hornblendite	amph_cpx_2	40.9051	2.0062	13.9665	0.028	10.8918	0.1365	14.1862	12.203	2.3558	0.3951	97.0742
MQ10	Plagioclase hornblendite	amph_cpx_6	41.0501	1.8919	13.9519	0.0193	10.8666	0.1425	14.2574	12.2019	2.1931	0.3687	96.9434
MQ10	Plagioclase hornblendite	amph_cpx_7	39.7635	1.9875	14.7503	0.0047	10.1254	0.126	14.4318	12.5145	2.346	0.3998	96.4495
MQ36	Plagioclase hornblendite	amph1_c	38.6253	1.97856	14.4115	-0.00083	9.56015	0.101456	13.9034	11.9082	2.29236	0.345415	93.1255
MQ36	Plagioclase hornblendite	amph1_r	40.2964	2.05422	13.9307	0.000989	11.1749	0.130523	13.8993	12.1661	2.31997	0.329271	96.3023
MQ36	Plagioclase hornblendite	amph2_c	40.2753	2.0074	14.3797	-0.00548	9.9758	0.133332	14.7073	12.5227	2.4037	0.379232	96.779
MQ36	Plagioclase hornblendite	amph2_r	40.2139	2.06645	14.6674	-0.00056	11.2813	0.109355	14.2301	12.4271	2.43395	0.346231	97.7753
MQ36	Plagioclase hornblendite	amph3_c	40.1855	2.03725	14.6778	-0.01054	9.52939	0.053417	14.765	12.6614	2.2668	0.368163	96.5342
MQ36	Plagioclase hornblendite	amph4_c	39.9709	1.9621	15.1157	0.035841	9.62855	0.065923	14.7983	12.4528	2.37767	0.348675	96.7565
MQ36	Plagioclase hornblendite	amph4_r	40.329	2.05834	14.4167	-0.0082	11.0631	0.144582	14.1732	12.4688	2.33154	0.397893	97.375
MQ36	Plagioclase hornblendite	amph5_c	40.4936	2.03299	14.5958	-0.00347	9.96931	0.108339	14.6019	12.6568	2.31436	0.382874	97.1525
MQ36	Plagioclase hornblendite	amph5_r	40.0339	2.05084	14.4156	-0.00585	11.1921	0.092757	14.0686	12.3186	2.25851	0.379324	96.8044
MQ36	Plagioclase hornblendite	amph6_c	40.5366	2.05929	14.5185	-0.01454	10.0366	0.093564	14.5905	12.381	2.38497	0.374853	96.9613
MQ36	Plagioclase hornblendite	amph7_c	40.6381	1.98146	14.4372	-0.00109	9.95055	0.097613	14.6876	12.5668	2.43656	0.367221	97.162
MQ36	Plagioclase hornblendite	amph7_m	40.5495	2.06061	13.8082	-0.01955	12.103	0.142545	13.4528	12.2018	2.53282	0.337407	97.1692
MQ36	Plagioclase hornblendite	amph7_r	40.4557	1.99947	14.3497	-0.01061	10.7396	0.070545	14.0827	12.4092	2.41207	0.375372	96.8837
MQ36	Plagioclase hornblendite	amph8_c	39.5085	1.92252	15.4408	0.029238	9.60333	0.105121	14.7384	12.5086	2.61333	0.372477	96.8423
MQ36	Plagioclase hornblendite	amph8_m	40.2861	2.08521	13.9276	-0.00967	12.2246	0.154583	13.4772	12.0563	2.34351	0.353093	96.8986
MQ36	Plagioclase hornblendite	amph8_r	40.2413	2.00662	14.6898	-0.01111	10.8325	0.10615	14.1765	12.409	2.44112	0.384894	97.2767
MQ36	Plagioclase hornblendite	amph9_c	40.4182	2.01002	14.9855	0.009436	9.40414	0.083012	14.633	12.6365	2.42172	0.326868	96.9285
MQ36	Plagioclase hornblendite	amph9_r	39.7098	2.08279	15.0351	-0.0051	10.7141	0.078986	13.9255	12.4132	2.40316	0.357906	96.7154
MQ36	Plagioclase hornblendite	amph10_c	39.9551	2.13468	14.9272	-0.00174	10.1103	0.096568	14.4367	12.4955	2.36141	0.362603	96.8783
MQ36	Plagioclase hornblendite	amph10_m	40.6781	2.12118	14.4614	0.002308	11.0402	0.126155	14.231	12.4066	2.46148	0.404131	97.9326
MQ36	Plagioclase hornblendite	amph10_r	39.8266	2.07168	14.6744	0.011907	11.5662	0.116706	13.9378	12.2072	2.4289	0.367842	97.2092

## Sheet: Cpx EPMA
Clinopyroxene major element analyses
			wt. %
Sample	Type	Data point	SiO2	TiO2	Al2O3	Cr2O3	FeO	MnO	MgO	CaO	Na2O	K2O	Total
MQ06	Gabbronorite	cpx_opx	51.2438	0.2163	1.2626	0.0025	10.6846	0.523	13.5685	21.3484	0.3289	0	99.1786
MQ06	Gabbronorite	cpx_opx	51.8991	0.1939	1.3355	0.0157	10.8008	0.5411	13.4771	21.3534	0.2919	0	99.9084
MQ06	Gabbronorite	cpx_opx	51.9615	0.1915	1.3406	0	10.5915	0.5004	13.485	21.2998	0.3067	0	99.6769
MQ06	Gabbronorite	cpx_opx	52.8331	0.1927	1.3736	0.0027	10.6786	0.5308	12.5154	21.6351	0.2824	0.0099	100.054
MQ06	Gabbronorite	cpx_opx	51.3084	0.1955	1.1838	0.0039	10.4445	0.5112	13.4855	21.2893	0.2835	0	98.7057
MQ06	Gabbronorite	cpx_opx	52.1054	0.1755	1.184	0.006	10.5318	0.5188	13.6079	21.4476	0.2911	0.0135	99.8815
MQ06	Gabbronorite	cpx_opx	51.9292	0.2024	1.1743	0.0062	10.4804	0.4705	13.5103	21.4825	0.2423	0.0027	99.5008
MQ06	Gabbronorite	cpx_opx	51.8372	0.1913	1.1715	0.0023	10.5291	0.4906	13.659	21.507	0.2933	0	99.6813
MQ06	Gabbronorite	cpx_opx	51.4576	0.1874	1.1501	0.0082	10.2112	0.434	13.8937	21.5562	0.3039	0.0032	99.2054
MQ06	Gabbronorite	cpx_rim	50.9183	0.3473	1.79	0.0143	10.6739	0.4271	13.4688	21.0208	0.2983	0.0023	98.9611
MQ06	Gabbronorite	cpx_r	51.5869	0.2857	1.7237	0.0074	10.55	0.4627	13.4086	21.3805	0.2685	0	99.6739
MQ06	Gabbronorite	cpx_c	51.9408	0.1944	1.2091	0	10.0701	0.4932	13.7108	21.5811	0.3009	0.0125	99.513
MQ06	Gabbronorite	cpx1_c	51.9928	0.2161	1.1338	0.0243	10.5384	0.4858	13.7379	21.3822	0.3561	0	99.8675
MQ06	Gabbronorite	cpx1_r	52.4734	0.2193	1.3013	0	10.0487	0.4844	13.4938	21.6749	0.3604	0	100.056
MQ06	Gabbronorite	cpx2_c	52.5074	0.205	1.2556	0.0056	10.3144	0.489	13.5859	21.6005	0.2813	0.0018	100.247
MQ06	Gabbronorite	cpx2_r	52.4851	0.2369	1.4058	0.001	10.2581	0.4794	13.4842	21.4654	0.2833	0.0049	100.104
MQ06	Gabbronorite	cpx_c	52.3236	0.1518	1.1263	0.0058	10.2665	0.4174	13.5131	21.5398	0.2901	0.0099	99.6444
MQ06	Gabbronorite	cpx_m	51.9867	0.1604	1.3293	0.0246	10.5782	0.4452	13.3932	21.6336	0.2967	0.0045	99.8524
MQ06	Gabbronorite	cpx_r	51.817	0.2741	1.6869	0.0033	10.3888	0.458	13.6841	21.4313	0.3295	0.0111	100.084
MQ06	Gabbronorite	cpx_rim	52.4692	0.1847	1.1686	0.0086	10.2471	0.4866	13.6999	21.6091	0.2951	0	100.169
MQ06	Gabbronorite	cpx_c	51.8736	0.1214	0.9449	0	10.9287	0.4732	13.419	21.6573	0.2736	0.0117	99.7035
MQ06	Gabbronorite	cpx_r	51.4385	0.2238	1.2434	0.0084	10.2624	0.467	13.7414	21.5207	0.2835	0	99.189
MQ60	Gabbronorite	cpx1_c	52.0589	0.154564	1.03635	0.006177	13.1119	0.54504	11.797	21.7875	0.262031	-0.00674	100.706
MQ60	Gabbronorite	cpx1_r	49.8546	0.598796	3.72855	-0.00914	13.5586	0.333716	14.2337	17.4662	0.224551	0.006573	100.003
MQ60	Gabbronorite	cpx1_dark rim	52.4327	0.110398	0.875337	-0.00448	12.7664	0.52117	11.8214	21.875	0.203212	-0.00187	100.575
MQ60	Gabbronorite	cpx2_c	52.2515	0.133665	1.14603	-0.00457	13.0386	0.451031	11.4788	21.9797	0.197368	0.005565	100.679
MQ60	Gabbronorite	cpx2_r	51.8657	0.164189	0.98446	-0.00272	12.7838	0.474639	11.7019	22.2644	0.24734	0.003251	100.457
MQ60	Gabbronorite	opx6...darker	52.0787	0.241818	1.28539	0.000643	13.6941	0.364304	12.4948	20.611	0.213926	0.008862	100.973
MQ63	Gabbronorite	cpx1_c	52.1333	0.191773	1.13245	0.006937	13.883	0.368853	11.3367	21.7116	0.247532	0.015118	100.98
MQ63	Gabbronorite	cpx1_r	52.1998	0.207246	1.18584	-0.03062	14.7112	0.411174	11.5069	20.7405	0.305543	-0.01007	101.185
MQ63	Gabbronorite	cpx inc (in opx1)	51.96	0.318656	1.60581	-0.00773	13.4963	0.377616	11.6471	21.4614	0.299623	0.019712	101.151
MQ63	Gabbronorite	cpx inc (in opx1)	51.8681	0.318382	1.5946	0.002905	13.358	0.33185	11.7412	21.393	0.199668	-0.01375	100.759
MQ63	Gabbronorite	cpx4_c	51.9739	0.344518	1.95885	-0.01832	13.8728	0.376499	11.334	21.5824	0.246917	-0.01231	101.677
MQ63	Gabbronorite	cpx4_r	52.2215	0.272455	1.45906	-0.00023	13.7175	0.358166	11.3814	21.7318	0.275042	0.002749	101.392
MQ63	Gabbronorite	cpx (in opx4)	51.8908	0.353513	1.48748	0.002241	13.7762	0.381663	11.7573	21.3285	0.350894	-0.01988	101.282
MQ63	Gabbronorite	cpx (in opx4)	50.5157	0.370626	3.1708	-0.00911	15.4543	0.398789	12.0125	18.9516	0.348728	-0.00331	101.157
MQ63	Gabbronorite	cpx5_c	51.8201	0.218089	1.86468	-0.00524	14.3158	0.366981	11.1791	20.7423	0.301036	0.018799	100.803
MQ63	Gabbronorite	cpx5_r	51.5695	0.211165	1.25887	0.000295	13.8093	0.419275	11.4913	21.4198	0.343365	-0.00321	100.476
MQ63	Gabbronorite	cpx6_c	52.8409	0.236044	2.61948	-0.00982	13.292	0.36739	10.7865	20.4701	0.551619	0.272059	101.385
MQ63	Gabbronorite	cpx6_r	52.4453	0.159257	1.14822	-0.01787	14.2038	0.432906	11.4964	21.6189	0.292455	-0.00092	101.733
MQ63	Gabbronorite	cpx7_c	52.129	0.232409	1.35399	-0.00474	13.7362	0.427895	11.4538	21.5567	0.252424	-0.01045	101.133
MQ63	Gabbronorite	cpx7_r	51.13	0.17988	0.881137	0.002912	23.9658	0.713209	13.3227	10.3761	0.093263	0.004648	100.615
MQ31	Hornblende gabbro	cpx rimming amph2	50.9979	0.489868	3.17859	-0.01053	8.26681	0.230348	14.2351	22.0825	0.276813	0.002335	99.775
MQ31	Hornblende gabbro	cpx rimming amph2	51.7195	0.37074	2.93586	-0.00175	8.17452	0.310955	14.4754	21.6959	0.24155	-0.01075	99.8993
MQ31	Hornblende gabbro	cpx_c	51.5114	0.328139	2.63636	-0.01124	8.38924	0.306018	14.4443	21.8952	0.201532	-0.01349	99.6829
MQ31	Hornblende gabbro	cpx_r	50.7514	0.444995	3.17982	0.001837	8.85993	0.278345	14.4174	21.6456	0.214315	-0.00792	99.7657
MQ31	Hornblende gabbro	cpx1_c	51.7982	0.310586	2.37931	-0.01417	8.79619	0.324779	14.527	21.6557	0.333247	0.000467	100.065
MQ31	Hornblende gabbro	cpx1_r	47.2801	0.752128	4.80639	0.002517	7.41122	0.225077	13.2139	22.4716	0.209195	0.013961	96.3496
MQ31	Hornblende gabbro	cpx (rimming amph above) (edge close to amph)	49.9981	0.521263	3.96847	-0.00425	7.94576	0.259732	14.4146	22.2236	0.200471	0.003268	99.5265
MQ31	Hornblende gabbro	cpx (rimming amph above) (outside edge)	47.3664	1.11365	6.44169	-0.02412	9.0688	0.251428	12.9999	21.7669	0.291318	-0.00373	99.2529
MQ31	Hornblende gabbro	cpx2_light seived zone	47.9214	1.17523	7.48501	-0.02028	9.02498	0.189432	12.6012	22.0055	0.376225	0.018646	100.748
MQ31	Hornblende gabbro	cpx2_darker_zone	50.2639	0.490486	3.94254	-0.00226	7.11026	0.22269	14.4195	22.5664	0.162552	0.001869	99.1406
MQ31	Hornblende gabbro	int cpx_c (next to amph8)	50.6439	0.539739	3.80914	-0.00148	7.93885	0.255618	14.2784	22.0973	0.261249	0.016394	99.8032
MQ31	Hornblende gabbro	int cpx_r (next to amph8)	51.0918	0.456172	3.13819	-0.01325	7.69346	0.257605	14.4591	22.2077	0.18685	0.006088	99.4276
MQ31	Hornblende gabbro	cpx3_c	49.5874	0.570597	4.36656	-0.02384	7.86885	0.242672	13.5582	22.6857	0.157511	0.016349	99.0435
MQ31	Hornblende gabbro	cpx4_c	50.2161	0.638204	4.28167	0.010521	7.86185	0.281727	14.0147	22.3543	0.296101	0.000468	99.9065
MQ31	Hornblende gabbro	cpx4_r	49.3182	0.839192	5.40116	0.014723	7.81095	0.206722	13.6207	22.8126	0.217596	0.010275	100.23
MQ31	Hornblende gabbro	cpx5_c	51.2698	0.316278	2.43211	-0.00991	8.40401	0.284572	14.2327	22.184	0.292125	0.000469	99.3725
MQ31	Hornblende gabbro	cpx5_r	49.3005	0.781879	4.97835	-0.00423	7.77639	0.19532	13.7822	22.7971	0.296978	0.011202	99.8918
MQ31	Hornblende gabbro	int cpx_c	50.384	0.563931	3.77682	-0.0012	8.82323	0.332642	13.8325	22.3019	0.26176	-0.00327	100.232
MQ31	Hornblende gabbro	int cpx_r	51.4662	0.357345	2.45938	0.013793	8.40669	0.279022	14.3023	22.0775	0.250653	-0.00234	99.615
MQ31	Hornblende gabbro	int cpx	51.268	0.403018	3.09234	-0.00315	8.71225	0.271818	14.0271	21.9698	0.239833	-0.0168	99.9276
MQ01	Hornblende gabbronorite	opx_inc_r	52.8992	0.171	1.5533	0.0325	8.161	0.2222	14.732	21.9682	0.2812	0.0153	100.036
MQ01	Hornblende gabbronorite	amph_light_streak	51.676	0.3427	2.3427	0.0389	8.5189	0.2868	14.6109	21.7771	0.3625	0.0137	99.9702
MQ01	Hornblende gabbronorite	cpx_rim	52.0619	0.179	1.7101	0.0231	9.1028	0.3172	14.8311	21.2821	0.2591	0.0063	99.7727
MQ01	Hornblende gabbronorite	multi_trav	53.0674	0.1595	1.4605	0.033	8.3422	0.3213	14.9124	21.7692	0.4057	0.0008	100.472
MQ01	Hornblende gabbronorite	multi_trav	51.9796	0.1653	1.6717	0.0135	8.4481	0.2849	14.6911	21.9178	0.2536	0.0021	99.4276
MQ01	Hornblende gabbronorite	multi_trav	52.2995	0.1873	1.7561	0.0309	8.6571	0.3302	14.5943	21.8474	0.2273	0.0178	99.948
MQ01	Hornblende gabbronorite	multi_trav	52.6652	0.2037	1.3632	0.0066	8.1404	0.2761	14.9559	22.0456	0.297	0	99.9538
MQ01	Hornblende gabbronorite	multi_trav	52.3358	0.2166	2.0519	0.0328	8.5652	0.2314	14.7989	21.7876	0.3139	0.0008	100.335
MQ01	Hornblende gabbronorite	multi_trav	52.3556	0.1888	1.7654	0.0134	8.7209	0.2766	14.7913	21.6633	0.2448	0.0008	100.021
MQ01	Hornblende gabbronorite	opx_r	51.3787	0.2157	1.4565	0.0446	8.0593	0.2465	14.6586	22.0722	0.2851	0.0221	98.4393
MQ01	Hornblende gabbronorite	cpx_1	51.8861	0.1605	1.8063	0.0023	8.3353	0.2732	14.9711	21.9287	0.2062	0	99.5697
MQ01	Hornblende gabbronorite	Multi_trav	48.6873	0.1497	1.3632	0.0124	8.564	0.2877	13.4108	21.3713	0.2772	0.027	94.1505
MQ01	Hornblende gabbronorite	Multi_trav	52.473	0.1531	1.33	0.0216	8.9987	0.2956	15.1489	21.5545	0.2093	0.0101	100.195
MQ01	Hornblende gabbronorite	Multi_trav	51.945	0.2288	2.0666	0.021	9.0233	0.3257	14.8253	21.5636	0.2881	0.0097	100.297
MQ01	Hornblende gabbronorite	Multi_trav	51.5985	0.217	2.1393	0.0141	8.9134	0.2956	14.7079	21.5169	0.3361	0.008	99.7468
MQ01	Hornblende gabbronorite	Multi_trav	51.5646	0.217	2.2121	0.0073	9.1778	0.3062	14.649	21.28	0.3496	0.0055	99.7691
MQ01	Hornblende gabbronorite	Multi_trav	51.6456	0.2254	2.0168	0.0183	9.2053	0.3816	14.7732	21.3031	0.3032	0	99.8724
MQ01	Hornblende gabbronorite	Multi_trav	51.4474	0.204	2.0841	0.0218	9.2355	0.3859	14.7442	21.1475	0.3122	0.0152	99.5979
MQ01	Hornblende gabbronorite	Multi_trav	51.6983	0.2248	2.1158	0.0112	9.212	0.3513	14.8472	21.0232	0.2473	0	99.731
MQ02	Hornblende gabbronorite	int_cpx	52.91	0.1267	1.4052	0.0098	8.2844	0.3128	15.3725	22.0543	0.2231	0	100.699
MQ02	Hornblende gabbronorite	int_cpx	52.556	0.1543	2.0641	0.0308	8.5926	0.2716	15.3788	21.8217	0.236	0	101.106
MQ02	Hornblende gabbronorite	cpx_c	52.0397	0.1493	1.982	0.0365	8.1623	0.2388	15.3175	21.9716	0.2648	0	100.163
MQ02	Hornblende gabbronorite	cpx_r	52.4265	0.084	1.5557	0.0241	7.9983	0.2945	15.0948	22.2111	0.2755	0	99.9646
MQ02	Hornblende gabbronorite	amph_cpx_trav	52.389	0.1248	1.3686	0.0111	7.6304	0.2255	15.1444	22.0766	0.251	0.0154	99.2369
MQ02	Hornblende gabbronorite	amph_cpx_trav	51.7945	0.1207	1.8794	0.0288	8.5179	0.2889	15.1852	21.5001	0.2512	0	99.5668
MQ02	Hornblende gabbronorite	amph_cpx_trav	52.546	0.1036	1.5372	0.0199	7.9055	0.2892	15.0828	22.1171	0.3086	0.0122	99.9221
MQ02	Hornblende gabbronorite	amph_cpx_trav	52.3836	0.0775	1.2856	0.0361	7.9138	0.2406	15.1031	22.0255	0.2971	0.0063	99.3691
MQ02	Hornblende gabbronorite	amph_cpx_trav	51.5109	0.1459	1.9372	0.0326	8.3573	0.2717	15.0182	22.013	0.327	0	99.6139
MQ02	Hornblende gabbronorite	amph_cpx_trav	51.5261	0.1578	2.1501	0.0333	8.5668	0.2651	15.1052	21.7785	0.3084	0.0127	99.904
MQ02	Hornblende gabbronorite	amph_cpx_trav	53.9983	0.0955	1.78	0.0077	7.8255	0.2733	15.1483	21.7622	0.3151	0.0041	101.21
MQ02	Hornblende gabbronorite	amph_cpx_trav	51.7906	0.1095	1.9207	0.0242	8.0693	0.271	15.2965	21.9448	0.2709	0.0018	99.6994
MQ02	Hornblende gabbronorite	amph_cpx_trav	52.0604	0.0793	1.69	0.0162	8.4789	0.3021	15.0342	21.8577	0.2912	0.0036	99.8134
MQ02	Hornblende gabbronorite	amph_cpx_trav	51.9897	0.1117	1.8431	0.0145	8.0302	0.29	15.0623	21.8855	0.3012	0	99.5282
MQ02	Hornblende gabbronorite	amph_cpx_trav	51.5632	0.1943	2.1636	0.0094	8.3664	0.2459	14.8776	21.7833	0.2565	0.0077	99.4679
MQ02	Hornblende gabbronorite	cpx1	52.2752	0.0993	1.8002	0.0199	8.1259	0.264	15.1273	22.0015	0.3094	0.0122	100.035
MQ02	Hornblende gabbronorite	opx_3	52.3407	0.0951	1.9756	0.017	8.0768	0.2564	14.8799	21.9493	0.1957	0.0018	99.7883
MQ02	Hornblende gabbronorite	cpx_2	52.2799	0.0759	1.5375	0.0048	7.8939	0.2454	15.2557	21.9487	0.2242	0.0126	99.4786
MQ02	Hornblende gabbronorite	opx_4	52.9887	0.0635	1.4984	0.0015	7.8359	0.2653	15.4112	22.317	0.2892	0	100.671
MQ02	Hornblende gabbronorite	amph_cpx_trav	52.0261	0.1461	1.8588	0.0281	8.0186	0.2536	15.0205	21.9045	0.2889	0.0055	99.5508
MQ02	Hornblende gabbronorite	amph_cpx_trav	52.1963	0.1171	1.4061	0.0378	8.4458	0.2839	15.388	21.3565	0.2297	0.0076	99.4688
MQ02	Hornblende gabbronorite	amph_cpx_trav	52.3478	0.096	1.5067	0.0208	7.9344	0.3107	15.3455	22.0575	0.2516	0	99.8711
MQ02	Hornblende gabbronorite	amph_cpx_trav	52.3665	0.1091	1.5714	0.0205	7.7674	0.3142	15.0747	22.135	0.2937	0.0047	99.6572
MQ02	Hornblende gabbronorite	amph_cpx_trav	51.1321	0.2251	2.4352	0.0192	8.4397	0.2906	14.9199	21.9504	0.3382	0.0093	99.7596
MQ02	Hornblende gabbronorite	amph_cpx_trav	52.2164	0.1494	1.5345	0.0187	7.9733	0.3081	15.4587	22.1757	0.3703	0	100.205
MQ02	Hornblende gabbronorite	amph_cpx_trav	52.0987	0.1761	1.9968	0.0338	8.5989	0.2838	15.0658	21.4694	0.2514	0.0186	99.9933
MQ02	Hornblende gabbronorite	amph_cpx_trav	53.1036	0.1245	1.6663	0.0109	8.0862	0.2954	14.9836	22.0181	0.2589	0	100.547
MQ08	Hornblende gabbronorite	cpx_nramph	53.1597	0.151	1.593	0.0033	7.5329	0.2259	15.4255	22.4437	0.2872	0	100.822
MQ08	Hornblende gabbronorite	amph_trav	51.7891	0.357	2.4221	0.2377	7.9898	0.238	14.8551	21.9774	0.3172	0.0127	100.196
MQ08	Hornblende gabbronorite	amph_trav	52.9658	0.1579	1.1184	0.185	7.1469	0.2313	15.6507	22.5745	0.2827	0.0017	100.315
MQ08	Hornblende gabbronorite	amph_trav	51.4827	0.2254	1.8425	0.1994	7.5541	0.2044	15.3602	21.0691	0.3678	0.0144	98.32
MQ08	Hornblende gabbronorite	amph_trav	53.2445	0.1786	1.0909	0.1183	7.0647	0.2191	15.6712	22.4929	0.2561	0.0106	100.347
MQ08	Hornblende gabbronorite	cpx	51.8819	0.3546	1.7692	0.0385	8.3309	0.32	14.4945	22.0677	0.3287	0.0023	99.5882
MQ08	Hornblende gabbronorite	cpx_c	51.7361	0.2684	1.7949	0.0202	8.5212	0.3644	14.4922	21.9531	0.3862	0	99.5366
MQ08	Hornblende gabbronorite	cpx_r	52.6543	0.3233	1.5025	0.0545	8.2284	0.2696	14.8637	22.1082	0.2283	0.0137	100.246
MQ08	Hornblende gabbronorite	cpx	50.9174	0.397	2.2581	0.0523	10.3045	0.4451	13.4736	21.0621	0.3653	0.0194	99.2948
MQ08	Hornblende gabbronorite	cpx	52.454	0.3162	1.7158	0.0646	9.1985	0.3019	14.354	21.888	0.3731	0.0004	100.666
MQ08	Hornblende gabbronorite	cpx	52.2364	0.2712	1.535	0.0304	10.5245	0.4185	14.0739	21.4235	0.3206	0	100.834
MQ09	Hornblende gabbronorite	Cpx_c	50.9483	0.3946	2.869	0	8.357	0.3238	14.8385	21.4008	0.2097	0	99.3415
MQ09	Hornblende gabbronorite	Cpx_r	51.5907	0.4202	2.7183	0.0072	7.9911	0.3668	14.9043	21.6018	0.2946	0	99.8949
MQ09	Hornblende gabbronorite	cpx	51.0847	0.4298	2.9989	0.0164	7.9287	0.2701	14.5957	21.9628	0.2569	0	99.5442
MQ09	Hornblende gabbronorite	cpx2	51.5231	0.2819	2.415	0	7.8931	0.3402	15.0752	21.8523	0.2301	0	99.611
MQ09	Hornblende gabbronorite	cpx_traverse	51.8082	0.3279	2.5029	0	8.5803	0.3946	14.6067	21.5112	0.2857	0	100.017
MQ09	Hornblende gabbronorite	cpx_traverse	50.3505	0.5648	3.9571	0.0008	8.2101	0.289	14.0671	22.1292	0.2779	0	99.8463
MQ09	Hornblende gabbronorite	cpx_traverse	51.1146	0.4814	3.4724	0.008	7.7491	0.2654	14.6091	22.2396	0.2194	0	100.159
MQ09	Hornblende gabbronorite	cpx_traverse	51.863	0.4155	2.7276	0.0029	7.5537	0.2627	15.0825	22.203	0.1735	0	100.284
MQ09	Hornblende gabbronorite	cpx_traverse	51.4989	0.426	2.9231	0.018	7.4487	0.2428	14.9058	22.2315	0.2413	0	99.9362
MQ09	Hornblende gabbronorite	cpx_traverse	50.9775	0.449	3.1181	0	7.6343	0.2304	15.0533	22.0908	0.2662	0.0068	99.8262
MQ09	Hornblende gabbronorite	cpx_traverse	51.1533	0.4143	2.8142	0	7.5608	0.237	15.129	22.0407	0.1962	0.0059	99.5515
MQ09	Hornblende gabbronorite	cpx_traverse	51.359	0.4025	2.7365	0	7.6079	0.2883	15.1934	21.8795	0.2019	0	99.669
MQ09	Hornblende gabbronorite	cpx_traverse	51.3475	0.4103	2.5119	0.0089	7.661	0.2817	15.323	21.8499	0.1719	0	99.566
MQ09	Hornblende gabbronorite	cpx_traverse	52.1036	0.3741	2.4157	0.0131	7.4549	0.2743	15.1164	22.1043	0.164	0.0068	100.027
MQ09	Hornblende gabbronorite	cpx_traverse	51.6196	0.4055	2.5161	0.0113	7.565	0.2779	15.2755	22.0998	0.1604	0.0014	99.9324
MQ09	Hornblende gabbronorite	cpx_traverse	51.2373	0.4138	2.7249	0.0077	7.796	0.2444	15.2603	21.8757	0.1776	0	99.7376
MQ09	Hornblende gabbronorite	cpx_traverse	51.1147	0.395	2.7499	0.0037	7.7468	0.294	15.0176	21.7661	0.2515	0	99.3392
MQ09	Hornblende gabbronorite	cpx_traverse	50.8665	0.4119	2.7794	0.0027	7.7715	0.2664	15.0448	21.8082	0.2345	0.0054	99.1913
MQ09	Hornblende gabbronorite	cpx_traverse	50.9097	0.4263	2.8473	0.0016	7.937	0.2758	15.0434	21.8566	0.1742	0.0005	99.4724
MQ09	Hornblende gabbronorite	cpx_traverse	51.4744	0.409	2.7988	0.0069	7.8642	0.2892	14.9506	21.6434	0.2478	0.0118	99.6962
MQ09	Hornblende gabbronorite	cpx_traverse	49.1115	0.6859	4.2491	0.0025	8.0586	0.3014	14.1856	21.845	0.2777	0.0063	98.7237
MQ09	Hornblende gabbronorite	cpx_traverse	49.5565	0.6125	3.938	0	8.1646	0.2927	14.1747	22.0069	0.2703	0.0027	99.0189
MQ09	Hornblende gabbronorite	cpx_amph	51.5176	0.4377	3.1493	0.0052	8.3243	0.3311	15.0014	21.2732	0.2671	0	100.307
MQ09	Hornblende gabbronorite	cpx_amph	51.3714	0.4442	3.1355	0.0078	8.2781	0.3744	14.8692	21.3967	0.3113	0	100.189
MQ09	Hornblende gabbronorite	cpx_amph	51.2729	0.4062	2.8497	0.0144	7.996	0.3519	14.7457	21.485	0.2844	0	99.4063
MQ09	Hornblende gabbronorite	cpx_amph	51.6282	0.4097	2.9492	0.0105	8.1579	0.3194	14.9386	21.5205	0.2749	0	100.209
MQ09	Hornblende gabbronorite	cpx_amph	51.5494	0.4295	2.7976	0.0077	8.0771	0.3593	14.9726	21.6535	0.2881	0.0068	100.141
MQ09	Hornblende gabbronorite	cpx_amph	51.9949	0.4483	2.7587	0	8.1541	0.3822	15.0147	21.3552	0.2522	0	100.36
MQ09	Hornblende gabbronorite	cpx_amph	51.5862	0.4564	2.8681	0	8.2247	0.3659	14.9517	21.3444	0.2657	0.0081	100.071
MQ09	Hornblende gabbronorite	cpx_amph	51.8714	0.4299	2.8406	0.0044	8.399	0.4125	14.9462	21.3038	0.3061	0.0045	100.518
MQ09	Hornblende gabbronorite	cpx_amph	51.6167	0.3804	2.6552	0	8.2532	0.3412	14.9798	21.6401	0.298	0	100.165
MQ11	Hornblende gabbro	cpx_1_c	51.6624	0.301	2.4649	0	8.3364	0.3536	14.9631	21.5329	0.22	0	99.8342
MQ11	Hornblende gabbro	cpx_1_r	50.3791	0.5353	3.403	0	7.994	0.2803	14.4488	22.1993	0.2402	0	99.48
MQ11	Hornblende gabbro	cpx_2_c	51.1579	0.4483	3.0753	0.006	8.3766	0.3214	14.5589	21.6364	0.3019	0.0149	99.8975
MQ11	Hornblende gabbro	cpx_2_r	52.0449	0.282	2.3092	0	8.512	0.3156	14.8781	21.5805	0.2506	0.0054	100.178
MQ11	Hornblende gabbro	cpx_3_c	50.888	0.4857	3.0098	0.009	8.2827	0.307	14.6004	21.6605	0.2882	0	99.5314
MQ11	Hornblende gabbro	cpx_3_r	50.354	0.7438	3.368	0.0046	7.8805	0.2673	15.4672	20.8441	0.2047	0.0023	99.1367
MQ11	Hornblende gabbro	cpx_4_c	51.2984	0.4172	2.7021	0.0044	8.1651	0.3488	14.8263	21.6853	0.2851	0	99.7328
MQ11	Hornblende gabbro	cpx_4_r	51.898	0.3189	2.1665	0	8.1424	0.3497	14.8464	21.6954	0.2323	0.0094	99.6591
MQ11	Hornblende gabbro	cpx_5_c	51.9664	0.2787	2.2512	0	8.1344	0.3077	15.0343	21.4989	0.3717	0	99.8434
MQ11	Hornblende gabbro	cpx_5_r	50.5679	0.6178	3.1527	0.0083	7.8712	0.3031	15.2787	21.3404	0.1902	0	99.3302
MQ11	Hornblende gabbro	cpx_opx	50.5451	0.5174	3.1839	0.0073	8.3193	0.3607	14.6967	21.3997	0.2029	0	99.233
MQ11	Hornblende gabbro	cpx6_c	50.9066	0.4057	2.8539	0	8.3312	0.3539	14.6011	21.6682	0.2439	0	99.3645
MQ11	Hornblende gabbro	cpx6_r	50.5847	0.6079	3.7027	0.0053	8.2257	0.3378	15.0872	20.6612	0.2434	0.0059	99.4618
MQ12	Hornblende gabbronorite	amph_cpx_travrese	51.9561	0.3216	1.9155	0.0014	9.4779	0.5657	14.2975	21.2661	0.2694	0.0063	100.078
MQ12	Hornblende gabbronorite	amph_cpx_travrese	51.8026	0.2878	1.7887	0	9.6817	0.4938	14.4653	21.1792	0.239	0.0086	99.9465
MQ12	Hornblende gabbronorite	amph_cpx_travrese	51.026	0.4269	3.0091	0.0138	9.1522	0.5164	14.5662	20.7272	0.3059	0.0009	99.7445
MQ12	Hornblende gabbronorite	amph_cpx_travrese	51.6408	0.331	2.2987	0.0056	9.5801	0.5682	14.1526	21.1296	0.2369	0.0054	99.9489
MQ12	Hornblende gabbronorite	amph_cpx_travrese	51.6213	0.3551	2.4012	0.0103	9.3664	0.5667	14.1707	21.2132	0.2653	0.0009	99.971
MQ12	Hornblende gabbronorite	amph_cpx_travrese	51.6988	0.2979	2.2182	0.0029	9.0501	0.5084	14.6204	21.0724	0.22	0.0113	99.7004
MQ12	Hornblende gabbronorite	amph_cpx_travrese	51.9441	0.3001	2.2157	0	9.1683	0.5121	14.3844	21.1173	0.2453	0	99.8873
MQ12	Hornblende gabbronorite	amph_cpx_travrese	51.8378	0.3155	2.1156	0.0014	9.2519	0.5167	14.4714	21.2629	0.3106	0	100.084
MQ12	Hornblende gabbronorite	amph_cpx_travrese	51.5038	0.4045	2.6675	0.0016	9.1042	0.5071	14.4913	21.0005	0.2849	0.0041	99.9693
MQ12	Hornblende gabbronorite	cpx	51.6066	0.36	2.692	0.0106	9.0501	0.4721	14.1789	20.9259	0.2693	0	99.5655
MQ12	Hornblende gabbronorite	amph_cpx_amph	51.4188	0.3429	2.0543	0	9.5287	0.566	14.3432	20.8947	0.1933	0	99.3419
MQ12	Hornblende gabbronorite	amph_cpx_amph	51.5891	0.3471	1.888	0.0057	9.6365	0.5357	14.4451	21.0492	0.2818	0.0038	99.782
MQ12	Hornblende gabbronorite	amph_cpx_amph	51.1905	0.3436	2.0038	0	9.6836	0.6088	14.3671	21.035	0.3042	0.0038	99.5404
MQ12	Hornblende gabbronorite	amph_cpx_amph	51.6767	0.3711	2.0152	0	9.5132	0.5343	14.2101	21.0934	0.2439	0	99.658
MQ12	Hornblende gabbronorite	amph_cpx_amph	51.7764	0.3384	1.9849	0.0127	9.5845	0.5386	14.4262	21.1371	0.3124	0	100.111
MQ12	Hornblende gabbronorite	amph_cpx_amph	51.4708	0.3054	1.7875	0	9.4883	0.6089	14.5607	21.2171	0.2313	0	99.6699
MQ12	Hornblende gabbronorite	amph_cpx_amph	51.858	0.2626	1.6877	0	9.2237	0.5885	14.6398	21.1807	0.2664	0	99.7073
MQ12	Hornblende gabbronorite	amph_cpx_amph	51.9098	0.2639	1.7934	0	9.358	0.5085	14.7012	20.9851	0.2573	0.0059	99.7832
MQ12	Hornblende gabbronorite	amph_cpx_amph	51.3426	0.2839	1.89	0	9.1497	0.5361	14.5083	21.0156	0.2446	0.0161	98.987
MQ12	Hornblende gabbronorite	amph_cpx_amph	51.6522	0.3059	1.8835	0.0005	9.5946	0.5636	14.4707	20.9399	0.2331	0	99.644
MQ12	Hornblende gabbronorite	amph_cpx_amph	51.9821	0.2846	1.8605	0.0044	9.321	0.5343	14.5618	21.0683	0.261	0.0017	99.8799
MQ12	Hornblende gabbronorite	amph_cpx_amph	52.1615	0.2409	1.6074	0.0033	9.2762	0.5903	14.3835	21.1299	0.2451	0	99.638
MQ12	Hornblende gabbronorite	amph_cpx_amph	52.3542	0.2311	1.4789	0.0084	9.2323	0.5561	14.4266	21.1562	0.2234	0	99.6674
MQ12	Hornblende gabbronorite	amph_cpx_amph	52.507	0.2141	1.4398	0.004	9.6006	0.5697	14.5283	21.1771	0.2511	0.003	100.295
MQ12	Hornblende gabbronorite	amph_cpx_amph	52.1197	0.2409	1.5586	0	9.274	0.5987	14.5185	21.2968	0.2326	0.0038	99.8436
MQ12	Hornblende gabbronorite	amph_cpx_amph	51.4957	0.3646	2.011	0.0106	9.372	0.4742	14.1393	21.1987	0.278	0	99.344
MQ12	Hornblende gabbronorite	amph_cpx_amph	52.2357	0.3542	2.2707	0.0069	9.3306	0.4962	14.5317	20.9189	0.2535	0.003	100.401
MQ12	Hornblende gabbronorite	cpx_inc	51.71	0.352	1.9146	0.0113	9.7018	0.5857	14.4291	21.0797	0.2353	0.0102	100.03
MQ12	Hornblende gabbronorite	cpx_c	51.8468	0.2793	1.8529	0.0084	9.9831	0.4884	14.0519	21.2142	0.2509	0.0009	99.9767
MQ12	Hornblende gabbronorite	cpx_r	51.7923	0.3039	1.9762	0.0032	9.509	0.5661	13.9846	21.2325	0.2557	0	99.6234
MQ12	Hornblende gabbronorite	cpx_opx	52.0789	0.3337	2.2318	0.0081	9.2737	0.5138	14.5593	21.399	0.2227	0.0051	100.626
MQ12	Hornblende gabbronorite	cpx_opx	52.3402	0.351	2.5765	0	9.2609	0.5756	13.373	20.1033	0.2857	0	98.8663
MQ12	Hornblende gabbronorite	cpx_opx	51.6146	0.3679	2.348	0.0067	9.1719	0.4891	14.4762	21.0943	0.2332	0.0025	99.8046
MQ12	Hornblende gabbronorite	cpx_opx	51.2335	0.4155	2.7987	0.003	9.3979	0.5023	14.2902	21.3527	0.2357	0	100.23
MQ12	Hornblende gabbronorite	cpx_opx	51.4537	0.4138	2.9085	0.0021	9.1439	0.5212	14.4251	21.1098	0.3011	0	100.279
MQ12	Hornblende gabbronorite	cpx_opx	50.9525	0.4549	3.0676	0	9.1876	0.5068	14.4405	20.8477	0.2636	0.0089	99.73
MQ12	Hornblende gabbronorite	cpx_c	51.466	0.2997	2.0458	0	9.7872	0.5533	14.4025	21.2416	0.2955	0	100.092
MQ12	Hornblende gabbronorite	cpx_r	50.6228	0.4515	3.2375	0.0073	9.1179	0.4765	14.6709	20.8316	0.2679	0	99.684
MQ12	Hornblende gabbronorite	cpx_inc	51.0031	0.3042	1.9188	0	9.458	0.6178	14.4181	21.042	0.2316	0	98.9935
MQ12	Hornblende gabbronorite	cpx_inc	51.5694	0.3192	2.174	0.0062	9.3559	0.5206	14.5082	21.0153	0.2013	0.0014	99.6715
MQ12	Hornblende gabbronorite	cpx_inc	51.6599	0.4067	2.1773	0.0019	9.6384	0.5457	14.2002	21.161	0.2954	0	100.086
MQ14	Hornblende olivine gabbro	cpx in int_amph	51.0915	0.423849	3.43436	0.055916	8.04272	0.245045	15.1645	21.3097	0.285745	-0.00951	100.03
MQ14	Hornblende olivine gabbro	cpx1_c	51.8778	0.449565	2.77582	0.076485	6.91925	0.183247	14.9298	22.6258	0.205368	0.007469	100.074
MQ14	Hornblende olivine gabbro	cpx1_r	52.3981	0.263217	2.49991	0.024417	7.89961	0.244435	15.3479	21.7389	0.256826	0.018689	100.653
MQ14	Hornblende olivine gabbro	cpx2_c	49.0691	0.943406	6.14293	0.109121	7.33592	0.139514	13.3462	23.4007	0.261525	0.00558	100.764
MQ14	Hornblende olivine gabbro	cpx2_r	51.689	0.446294	3.23982	0.028984	7.84767	0.208325	14.9519	22.2847	0.168723	0.014959	100.886
MQ14	Hornblende olivine gabbro	cpx3_c	47.8875	1.00314	6.97972	0.129485	7.36851	0.090434	13.2357	23.3688	0.180314	-0.00048	100.242
MQ14	Hornblende olivine gabbro	cpx3_r	49.6302	0.710741	5.02273	0.075446	7.98564	0.178881	13.8329	22.3482	0.250384	-0.01887	100.011
MQ14	Hornblende olivine gabbro	int cpx_c	49.2898	0.773301	5.12196	0.104939	7.51329	0.19187	13.7535	22.8414	0.234925	-0.00094	99.8098
MQ14	Hornblende olivine gabbro	cpx inc (in olivine 6)	52.0747	0.375267	2.81506	0.028231	8.30575	0.238276	15.188	21.633	0.246885	-0.00283	100.917
MQ14	Hornblende olivine gabbro	cpx4_c	51.9241	0.422502	2.91488	0.026206	8.08964	0.28647	15.1744	21.7787	0.171853	1e-06	100.761
MQ14	Hornblende olivine gabbro	cpx4_r	49.9258	0.769319	4.78576	0.012891	7.67866	0.196434	14.0254	22.6547	0.244642	0.005139	100.268
MQ27	Hornblende olivine gabbro	cpx1_c	51.1434	0.388689	1.95107	0.001145	12.8349	0.356617	13.0723	20.2582	0.332965	0.021999	100.282
MQ27	Hornblende olivine gabbro	cpx1_m	47.9639	0.997405	6.83992	0.198014	6.97937	0.114361	13.5804	23.2117	0.142817	-0.00187	100.01
MQ27	Hornblende olivine gabbro	cpx2_c	49.7596	0.343869	1.78917	0.005526	14.1576	0.423087	12.2829	19.7444	0.267244	-0.00607	98.7635
MQ27	Hornblende olivine gabbro	cpx2_r	46.5843	0.908521	6.4624	0.119586	6.61391	0.129234	12.9383	22.926	0.251416	0.01072	96.9175
MQ27	Hornblende olivine gabbro	cpx2_m	49.1521	0.894619	6.25102	0.152053	7.56534	0.151978	13.5985	22.7117	0.18296	-0.01016	100.631
MQ27	Hornblende olivine gabbro	cpx3_c	52.3356	0.34955	2.59147	0.016198	7.897	0.276423	15.6814	21.2269	0.211808	-0.0063	100.536
MQ27	Hornblende olivine gabbro	cpx3_r	48.9392	0.871474	6.79474	0.278899	6.65927	0.097181	13.608	23.2132	0.199401	0.005127	100.649
MQ27	Hornblende olivine gabbro	cpx (in olivine above)	49.7744	0.77503	5.92299	0.015133	7.15637	0.149444	13.9013	23.1786	0.16616	-0.00233	101.059
MQ27	Hornblende olivine gabbro	cpx4_dark patchy core	51.453	0.543895	4.50524	0.199488	5.57851	0.101447	15.2279	23.5113	0.111383	0.00702	101.226
MQ27	Hornblende olivine gabbro	cpx4_rim	48.4058	1.01217	7.20518	0.074647	6.79899	0.120605	13.5267	23.3425	0.245212	0.004666	100.713
MQ27	Hornblende olivine gabbro	cpx5_dark	50.3262	0.705167	4.65615	0.057398	6.77314	0.145945	14.8272	22.6128	0.157624	0.007947	100.264
MQ27	Hornblende olivine gabbro	cpx5_light	46.7331	1.33651	8.24671	0.083352	8.19226	0.145339	12.6826	22.6574	0.219835	-0.00233	100.298
MQ27	Hornblende olivine gabbro	cpx5_rim	48.5876	0.893644	6.67886	0.119024	6.82204	0.122365	13.6473	23.1153	0.242743	0.010252	100.249
MQ27	Hornblende olivine gabbro	cpx6_light	47.4948	1.15496	7.9524	0.308261	6.88234	0.131321	13.1754	23.0685	0.202017	-0.00095	100.395
MQ27	Hornblende olivine gabbro	cpx6_dark	50.197	0.597865	5.36403	0.322467	5.72915	0.1318	14.9479	23.1062	0.246684	0.000935	100.648
MQ27	Hornblende olivine gabbro	cpx6_mid	48.4123	0.91874	6.63028	0.494827	6.01045	0.081672	13.8982	23.5194	0.208142	0.006526	100.149
MQ27	Hornblende olivine gabbro	cpx6_rim	42.3095	2.06751	11.8582	-0.00629	10.1121	0.173926	10.6108	21.4211	0.277781	0.011617	98.8094
MQ27	Hornblende olivine gabbro	cpx 6 traverse	47.3388	1.11789	7.86276	0.279142	6.84211	0.116711	13.2872	23.1304	0.231333	-0.00093	100.217
MQ27	Hornblende olivine gabbro	cpx 6 traverse	47.338	1.13161	7.93628	0.297702	6.65733	0.086161	13.1987	23.2373	0.242168	-0.01304	100.103
MQ27	Hornblende olivine gabbro	cpx 6 traverse	47.7399	1.13311	7.98635	0.287664	6.61096	0.146233	13.1616	23.174	0.264335	-0.0014	100.483
MQ27	Hornblende olivine gabbro	cpx 6 traverse	47.3237	1.15053	8.02032	0.299644	6.78273	0.132533	13.2357	22.9821	0.237142	0.005589	100.165
MQ27	Hornblende olivine gabbro	cpx 6 traverse	47.2448	1.18026	8.17698	0.312045	6.7413	0.12487	12.9432	23.1046	0.184294	0.004661	100.005
MQ27	Hornblende olivine gabbro	cpx 6 traverse	50.3021	0.609978	5.2788	0.31445	5.70669	0.124412	14.8013	23.096	0.154457	-0.0028	100.348
MQ27	Hornblende olivine gabbro	cpx 6 traverse	50.1777	0.616723	5.24672	0.290005	5.67807	0.098656	14.8028	23.1508	0.291567	-0.00653	100.388
MQ27	Hornblende olivine gabbro	cpx 6 traverse	49.0511	0.826587	6.3486	0.355244	6.00547	0.115207	14.2044	23.4059	0.245482	0.008389	100.541
MQ27	Hornblende olivine gabbro	cpx 6 traverse	50.3707	0.703898	5.69691	0.314251	6.06531	0.099098	14.5822	23.2516	0.184596	-0.00466	101.282
MQ27	Hornblende olivine gabbro	cpx 6 traverse	48.003	0.754252	5.70343	0.322291	5.78538	0.083543	13.7194	22.8502	0.176939	0.000468	97.4026
MQ27	Hornblende olivine gabbro	cpx 6 traverse	49.8502	0.688731	5.78872	0.329134	5.72311	0.086285	14.5609	23.0779	0.201507	-0.00374	100.288
MQ27	Hornblende olivine gabbro	cpx 6 traverse	49.1689	0.740179	6.38174	0.35819	6.01456	0.108765	14.1508	23.4393	0.216167	0.00326	100.632
MQ27	Hornblende olivine gabbro	cpx 6 traverse	50.009	0.621249	5.0197	0.300696	5.53498	0.099234	14.9043	23.2398	0.242015	-0.0042	99.9212
MQ27	Hornblende olivine gabbro	cpx 6 traverse	50.4758	0.57448	4.9188	0.290003	5.48314	0.106208	15.0286	23.27	0.158518	-0.01214	100.29
MQ27	Hornblende olivine gabbro	cpx 6 traverse	50.7659	0.54461	4.59659	0.279565	5.63006	0.109653	15.2449	22.911	0.220495	-0.00701	100.285
MQ27	Hornblende olivine gabbro	cpx 6 traverse	50.3058	0.553832	4.93249	0.274151	5.42546	0.108913	14.823	23.1763	0.138108	0.006069	99.7583
MQ27	Hornblende olivine gabbro	cpx 6 traverse	48.3204	0.880406	6.61486	0.442543	5.75884	0.130796	13.8958	23.4521	0.227639	-0.00373	99.7004
MQ27	Hornblende olivine gabbro	cpx 6 traverse	48.1048	0.926915	6.78149	0.531019	6.1296	0.115939	13.8941	23.2538	0.217802	0.000931	99.9787
MQ27	Hornblende olivine gabbro	cpx 6 traverse	48.5249	0.901147	6.8633	0.557554	6.23257	0.122559	13.8359	23.3361	0.188839	-0.0014	100.525
MQ27	Hornblende olivine gabbro	cpx 6 traverse	48.4255	0.844958	6.7492	0.499907	6.19604	0.068417	13.908	23.2346	0.165497	0.003726	100.09
MQ27	Hornblende olivine gabbro	cpx 6 traverse	48.74	0.892202	6.51783	0.51182	6.11265	0.115926	13.9742	23.4657	0.243991	-0.00605	100.576
MQ27	Hornblende olivine gabbro	cpx 6 traverse	47.3675	1.08503	7.5467	0.294156	6.82534	0.110625	13.2964	22.9929	0.197516	-0.00233	99.6743
MQ27	Hornblende olivine gabbro	cpx 6 traverse	47.6766	1.08142	7.73648	0.266289	6.76097	0.096219	13.1192	23.2779	0.180312	0.005587	100.168
MQ27	Hornblende olivine gabbro	cpx 6 traverse	47.8803	0.999201	6.79318	0.078938	7.24536	0.131914	13.2771	23.4225	0.24392	0.013492	100.066
MQ29	Hornblende olivine gabbro	cpx_c in amph2	50.1886	0.587044	4.75263	-0.01627	8.05811	0.249425	14.2068	22.1313	0.241343	0.008899	100.373
MQ29	Hornblende olivine gabbro	cpx_r in amph2	48.9798	0.796637	5.87047	0.002473	7.55438	0.182576	13.6413	22.9949	0.215102	0.014951	100.193
MQ29	Hornblende olivine gabbro	cpx 1_c (in amph3)	51.7368	0.332722	2.91917	0.005511	8.76501	0.394823	15.3992	20.5374	0.241047	-0.0038	100.305
MQ29	Hornblende olivine gabbro	cpx 1_r (in amph3)	48.5691	0.844928	6.04418	0.014563	7.771	0.152114	13.4692	22.8841	0.165165	0.001864	99.8842
MQ29	Hornblende olivine gabbro	cpx2_c (in amph 3)	50.5663	0.406982	3.87544	0.004494	8.86224	0.347696	14.1689	21.4626	0.180405	0.009825	99.8379
MQ29	Hornblende olivine gabbro	cpx2_r (in amph 3)	48.2937	0.898114	6.20842	-0.0125	7.70304	0.166082	13.4207	23.1149	0.182002	-0.00327	99.9555
MQ29	Hornblende olivine gabbro	cpx3_c	49.9206	0.697922	4.272	-0.00453	7.99292	0.227209	14.2546	22.3836	0.179011	0.0056	99.9111
MQ29	Hornblende olivine gabbro	cpx3_r	48.1587	0.961106	6.70454	-0.01946	7.48888	0.129724	13.1802	23.3653	0.341142	-0.00186	100.249
MQ29	Hornblende olivine gabbro	cpx4_c	49.7958	0.621259	4.53807	-0.01475	8.62336	0.333941	14.1464	21.4437	0.210011	-0.00715	99.631
MQ29	Hornblende olivine gabbro	cpx4_r	49.5875	0.698213	5.21309	-0.01414	7.96019	0.198938	14.0536	22.6996	0.147919	-0.00715	100.559
MQ29	Hornblende olivine gabbro	patchy cpx5_c	50.7995	0.502278	3.64659	-0.004	7.8407	0.318909	14.8179	21.5665	0.202863	-0.00908	99.6777
MQ29	Hornblende olivine gabbro	patchy cpx5_r	48.5015	0.982585	4.68932	-0.00413	13.8234	0.369152	15.1416	16.019	0.162667	-0.00143	99.6315
MQ29	Hornblende olivine gabbro	cpx_c in amph (above)	49.0642	0.755904	5.61035	0.005792	7.58416	0.154847	13.9854	22.7422	0.236276	-0.0019	100.116
MQ13	Olivine gabbro	cpx1_c	48.4854	0.928839	6.7363	0.179987	6.74649	0.124567	13.6964	23.3635	0.22544	-0.00808	100.48
MQ13	Olivine gabbro	cpx1_light r	47.7929	1.13343	7.20191	0.091412	7.36353	0.122093	13.2665	23.1701	0.228736	-0.0038	100.392
MQ13	Olivine gabbro	cpx1_dark patch	50.1338	0.691403	5.03044	0.131168	5.9174	0.114334	14.5877	23.2769	0.179255	-0.00619	100.02
MQ13	Olivine gabbro	cpx2_light	47.7879	1.07887	7.77885	0.263921	6.84188	0.104617	13.1828	23.3778	0.200609	-0.00429	100.615
MQ13	Olivine gabbro	cpx2_dark	50.2917	0.663245	5.25145	0.162971	6.2097	0.079839	14.6556	23.301	0.09633	-0.00573	100.701
MQ13	Olivine gabbro	cpx inc plag1 c	47.3998	1.20867	8.05603	0.258801	6.93667	0.084059	13.0086	23.177	0.255085	-0.01296	100.338
MQ13	Olivine gabbro	cpx inc plag1 r	49.6581	0.767375	5.89166	0.154279	6.1366	0.123239	14.2098	23.5758	0.247407	-0.00046	100.699
MQ13	Olivine gabbro	cpx3_c (dark)	50.2904	0.689805	5.24341	0.17334	6.32359	0.121158	14.5462	23.3923	0.161642	-0.00334	100.965
MQ13	Olivine gabbro	cpx3_r (light)	47.9274	1.04818	7.36797	0.237461	6.55861	0.083428	13.2925	23.3831	0.256868	-0.00858	100.132
MQ13	Olivine gabbro	cpx4_c	50.4932	0.707295	5.11142	0.134892	6.10038	0.123799	14.5899	23.2697	0.19306	-0.00526	100.718
MQ13	Olivine gabbro	cpx4_r	46.7294	1.25611	8.0137	0.112238	6.88429	0.095453	12.7988	22.9372	0.190682	-0.00667	99.0545
MQ13	Olivine gabbro	cpx5_c	50.6121	0.635234	4.73506	0.148273	5.89545	0.086609	14.8325	23.3125	0.182754	-0.00861	100.41
MQ13	Olivine gabbro	cpx5_r	50.0285	0.727719	5.5362	0.157123	6.61631	0.130089	14.3228	23.3798	0.15551	0.015609	101.12
MQ13	Olivine gabbro	cpx6_light patch	46.3316	1.41837	8.96405	0.279298	7.20433	0.094662	12.646	23.2618	0.160101	0.010068	100.356
MQ13	Olivine gabbro	cpx6_dark	50.0004	0.76348	5.55894	0.162749	6.26237	0.107639	14.424	23.139	0.202944	-0.00597	100.618
MQ13	Olivine gabbro	cpx7_light	46.5956	1.29777	8.39209	0.232954	7.28481	0.075546	12.8146	23.1508	0.189457	0.000917	99.989
MQ13	Olivine gabbro	cpx7_dark	50.0061	0.706606	5.35859	0.157612	6.1506	0.10954	14.3962	23.229	0.183636	0.00092	100.281
MQ13	Olivine gabbro	cpx8_light	47.1071	1.29812	7.97661	0.18066	7.14129	0.103461	13.0042	23.3557	0.170637	-0.0101	100.247
MQ13	Olivine gabbro	cpx8_dark	49.1481	0.837458	6.03654	0.112157	6.56707	0.120085	14.054	23.3965	0.182442	0.002756	100.423
MQ13	Olivine gabbro	Olivine_r (next to cpx6)	48.5713	0.963619	6.73152	0.09071	7.1911	0.107632	13.6606	23.0231	0.226417	0.009645	100.578
MQ44A	Olivine gabbro	cpx1_dark c	49.0513	0.924432	5.84828	0.001528	7.47103	0.149256	13.6817	23.4603	0.238301	0.002327	100.79
MQ44A	Olivine gabbro	cpx1_r	50.5095	0.674198	3.40907	0.00077	8.96643	0.259946	14.8656	21.4122	0.244009	-0.00279	100.32
MQ44A	Olivine gabbro	cpx2_c	48.0424	1.05801	6.60216	-0.02058	7.81907	0.08805	13.3009	23.0716	0.273107	0.003727	100.212
MQ44A	Olivine gabbro	cpx2_r	49.2257	0.930554	5.34851	-0.00454	7.36131	0.120448	13.9797	22.9446	0.281163	0.012587	100.179
MQ44A	Olivine gabbro	cpx3_c	48.552	0.991526	5.92202	0.004949	7.76665	0.108095	13.4634	23.0351	0.192781	0.005586	100.026
MQ44A	Olivine gabbro	cpx3_r	49.5779	0.960018	5.64725	0.003465	7.66954	0.14784	14.0292	23.1814	0.271414	-0.00465	101.413
MQ44A	Olivine gabbro	cpx4_c	48.0481	1.04981	6.82748	-0.00681	7.58644	0.105886	13.0689	23.1905	0.326462	0.006523	100.17
MQ44A	Olivine gabbro	cpx4_m	48.3877	1.06804	6.1752	-0.00885	7.93004	0.166262	13.3471	23.0447	0.218637	0.001866	100.314
MQ44A	Olivine gabbro	cpx4_r	47.8342	1.15113	6.47095	-0.01207	7.58029	0.100006	13.0582	23.0788	0.295192	0.003263	99.5488
MQ44A	Olivine gabbro	int cpx_mid	49.6885	0.751953	5.09242	0.047799	6.81756	0.118022	14.3221	23.4282	0.262859	-0.00047	100.535
MQ44A	Olivine gabbro	int cpx_r	47.3395	1.06999	6.28209	0.002976	7.34147	0.116449	12.9444	23.0687	0.290756	0.001865	98.4574
MQ44A	Olivine gabbro	int cpx (dark)	50.4076	0.784631	5.3483	0.051961	6.83817	0.099793	14.3794	23.3625	0.210925	0.000467	101.466
MQ44A	Olivine gabbro	int cpx (light)	47.1906	1.21163	7.30174	0.057511	7.58376	0.126734	13.005	23.1605	0.217281	0.005595	99.8477
MQ10	Plagioclase hornblendite	amph_cpx_3	47.2257	1.0434	7.3445	0	7.4802	0.1289	12.9907	23.2709	0.2094	0.0085	99.7022
MQ10	Plagioclase hornblendite	amph_cpx_4	47.9685	0.8652	6.3473	0.002	7.1429	0.1463	13.3833	23.2446	0.1657	0.0009	99.2666
MQ10	Plagioclase hornblendite	amph_cpx_5	48.5371	0.8213	6.9701	0.0087	8.606	0.2233	13.174	21.4939	0.3452	0.023	100.203
MQ36	Plagioclase hornblendite	cpx in int glass	47.415	1.25469	6.70958	-0.01429	15.0446	0.398454	14.8964	13.824	0.235658	0.00142	99.7507
MQ36	Plagioclase hornblendite	skeletal plag in int glass	45.9132	1.78036	5.89606	-0.01098	17.1004	0.387492	14.008	14.2225	0.26358	0.066312	99.5802

## Sheet: Opx EPMA
Orthopyroxene major element analyses
			wt. %
Sample	Type	Data point	SiO2	TiO2	Al2O3	Cr2O3	FeO	MnO	MgO	CaO	Na2O	K2O	Total
MQ06	Gabbronorite	cpx_opx	54.907	0.1414	0.7744	0.0011	23.2842	0.9672	19.05	1.1081	0.0042	0	100.238
MQ06	Gabbronorite	cpx_opx	52.1467	0.0923	0.6476	0.0083	23.2091	1.0914	20.9586	1.0341	0	0	99.188
MQ06	Gabbronorite	cpx_opx	52.1132	0.086	0.6088	0.0002	23.4189	0.9601	20.8858	1.1012	0.0105	0.0037	99.1883
MQ06	Gabbronorite	cpx_opx	52.0151	0.0988	0.5969	0.0112	23.1632	1.0581	20.9226	1.0525	0.0167	0.0079	98.943
MQ06	Gabbronorite	cpx_opx	51.8569	0.089	0.6684	0.004	23.2779	1.0293	21.0267	1.0215	0.0021	0.0126	98.9883
MQ06	Gabbronorite	cpx_opx	51.8139	0.0716	0.6637	0	23.4841	1.0032	20.9536	0.972	0.0335	0	98.9956
MQ06	Gabbronorite	cpx_opx	52.4074	0.0912	0.6432	0.0165	23.606	1.0293	21.1743	1.0226	0.0356	0.0056	100.032
MQ06	Gabbronorite	cpx_opx	52.0513	0.0688	0.5449	0.0101	23.3661	0.957	21.2099	0.9606	0.0439	0	99.2127
MQ06	Gabbronorite	cpx_opx	52.2249	0.0605	0.534	0.0011	23.5767	0.9586	21.2297	0.9499	0.0377	0.0084	99.5815
MQ06	Gabbronorite	cpx_opx	51.7945	0.0761	0.6108	0.0097	23.1571	0.9803	21.2087	0.9653	0.0689	0.0033	98.8746
MQ06	Gabbronorite	cpx_opx	52.1941	0.0827	0.6142	0	23.6313	1.0495	21.0232	0.9901	0	0	99.5851
MQ06	Gabbronorite	cpx_opx	51.9594	0.1074	0.6722	0.0141	23.3247	0.9361	20.9191	1.0084	0.0648	0.0014	99.0077
MQ06	Gabbronorite	cpx_opx	52.1731	0.1041	0.6678	0	23.6227	0.9436	20.9766	1.0058	0.0084	0	99.5021
MQ06	Gabbronorite	cpx_opx	52.234	0.1069	0.6544	0	23.5525	0.9874	21.0581	1.028	0	0	99.6213
MQ06	Gabbronorite	cpx_opx	52.81	0.1228	0.7087	0.0017	23.4812	0.9213	21.1263	1.0609	0.0334	0.0037	100.27
MQ06	Gabbronorite	cpx_opx	53.2228	0.1088	0.7268	0	23.0933	0.9623	21.4994	1.1099	0.0395	0	100.763
MQ06	Gabbronorite	opx1_c	52.2104	0.0789	0.5942	0.0136	23.5132	1.0553	21.1668	1.0045	0.0042	0	99.6411
MQ06	Gabbronorite	opx1_m	52.3395	0.1054	0.6884	0	23.3678	0.9824	20.9731	1.0316	0.0083	0	99.4964
MQ06	Gabbronorite	opx1_r	52.6793	0.0993	0.7021	0.0022	23.477	1.0237	20.4828	1.0677	0.0335	0	99.5675
MQ06	Gabbronorite	opx2_c	52.3087	0.1074	0.6435	0	23.0241	0.9943	20.4944	1.044	0.0104	0	98.6268
MQ06	Gabbronorite	opx2_r	52.2291	0.1397	0.86	0	23.1823	0.9263	21.0586	1.086	0.0436	0.0051	99.5306
MQ06	Gabbronorite	opx3_c	52.6851	0.0917	0.6539	0.0066	23.513	1.0218	21.0642	1.0872	0.0296	0	100.153
MQ06	Gabbronorite	opx3_r	52.761	0.133	0.7	0.0001	23.1848	0.9387	20.8261	1.1587	0.0166	0.0042	99.7232
MQ06	Gabbronorite	opx_r	52.9908	0.1236	0.758	0	23.5832	0.9822	20.7461	1.041	0.025	0.012	100.262
MQ06	Gabbronorite	opx_c	52.074	0.0972	0.6545	0	23.3702	1.003	20.9833	1.0732	0.0042	0	99.2595
MQ06	Gabbronorite	opx_r	52.5866	0.1203	0.7137	0	23.5112	0.9932	20.7834	1.1043	0	0.0069	99.8196
MQ06	Gabbronorite	opx_c	52.3977	0.0865	0.6788	0	23.571	1.0664	21.1818	1.0769	0.0418	0	100.101
MQ06	Gabbronorite	opx4_c	52.399	0.124	0.7312	0.0059	23.6781	0.9312	21.0676	1.176	0.0188	0.0032	100.135
MQ06	Gabbronorite	opx4_r	53.2781	0.1321	0.7767	0.0059	23.255	1.0462	20.6071	1.0827	0.0291	0	100.213
MQ06	Gabbronorite	opx_c	52.5482	0.1	0.6162	0.0011	23.6902	0.972	20.9266	1.0752	0.0292	0.0111	99.9698
MQ60	Gabbronorite	opx1_c	51.01	0.050975	0.605777	0.007585	30.6182	0.962275	16.1803	0.782481	0.018337	0.001444	100.201
MQ60	Gabbronorite	opx1_r	50.8842	0.14709	0.602765	-0.00142	31.3313	0.98334	15.9539	0.681527	0.011914	0.000481	100.512
MQ60	Gabbronorite	opx2_c	50.9702	0.170545	0.610775	0.006122	31.1756	0.994161	16.0802	0.812802	0.040777	-0.00755	100.748
MQ60	Gabbronorite	opx2_r	51.0139	0.166401	0.883196	-0.01445	31.2293	1.01923	15.8565	0.858034	-0.06058	1e-06	100.846
MQ60	Gabbronorite	opx2_darkrim	52.3037	0.087637	0.166542	0.004736	27.2722	0.868454	17.9656	1.64141	0.064285	0.00626	100.325
MQ60	Gabbronorite	olivine rimming opx1_c	51.7783	0.100514	0.207661	0.00055	28.5534	0.850693	17.4998	1.68632	0.042564	0.000962	100.659
MQ60	Gabbronorite	olivine rimming opx1_r	52.0069	0.12302	1.03775	-0.0147	25.4493	0.710265	19.2647	1.3614	0.037642	0.004827	99.9093
MQ60	Gabbronorite	opx3_c	51.2372	0.030782	0.422309	-0.01288	30.904	1.05613	16.3285	0.617065	0.029551	0.005283	100.559
MQ60	Gabbronorite	opx3_r	51.9421	0.173618	1.0151	-0.01185	25.3826	0.797182	19.9046	1.41815	0.084388	0.027492	100.641
MQ60	Gabbronorite	opx3_dark rim	52.4957	0.09797	0.18822	0.014655	27.3028	0.933989	18.5421	1.50852	-0.01316	-0.01156	101.005
MQ60	Gabbronorite	opx4_c	51.4661	0.092695	0.549987	-0.00157	31.1433	1.17513	15.9652	0.627882	0.044994	0.014372	100.976
MQ60	Gabbronorite	opx4_r	50.8191	0.153908	0.709834	-0.00379	31.0006	1.11805	15.6002	1.14791	0.036625	-0.00431	100.472
MQ60	Gabbronorite	opx4_dark rim	51.9509	0.065079	0.271736	-0.00595	28.2344	1.02249	17.9781	1.30174	0.008969	-0.00336	100.792
MQ60	Gabbronorite	opx5_c	51.1717	0.134796	0.618337	-0.01674	31.0739	1.14458	16.1478	0.802531	0.022824	0.003837	101.043
MQ60	Gabbronorite	opx5_r	51.3453	0.135568	0.554349	-0.00421	31.4172	1.18258	16.1266	0.660679	0.016228	0.001437	101.378
MQ60	Gabbronorite	dark rim	52.4938	0.052686	0.152649	-0.00829	27.9049	0.978205	18.2125	1.27849	-0.03263	0.005765	100.982
MQ60	Gabbronorite	opx6_c	50.5009	0.150837	0.606903	-0.00309	31.7655	0.963231	15.6695	0.724797	-0.01075	-0.00185	100.287
MQ60	Gabbronorite	opx6_r	50.499	0.112191	0.408702	-0.00542	32.1487	1.23649	15.3577	0.702464	0.066582	0.005258	100.48
MQ60	Gabbronorite	opx6_dark rim	52.1986	0.104229	0.223414	0.000206	28.6244	0.912144	17.4378	1.52847	0.079704	0.010557	101.039
MQ60	Gabbronorite	cpx lamelli in opx	52.3435	0.126631	0.411841	0.007152	26.0878	0.537136	19.5218	1.34001	0.063159	-0.00704	100.349
MQ63	Gabbronorite	opx1_c	50.9197	0.159241	1.23878	-0.00035	31.041	0.756159	15.6479	0.823544	0.044305	0.041556	100.636
MQ63	Gabbronorite	opx2_c	51.4063	0.159811	0.846528	0.007501	29.655	0.778222	16.1496	2.44997	-0.02608	0.001887	101.362
MQ63	Gabbronorite	opx2_r	51.6435	0.1775	0.604381	-0.01729	31.7456	0.71812	16.2406	0.888599	0.056149	2e-06	102.001
MQ63	Gabbronorite	opx3_c	51.0787	0.24436	0.878508	-0.01365	29.3282	0.699372	15.849	3.09113	0.028928	-0.00142	101.075
MQ63	Gabbronorite	opx3_r	51.0885	0.191067	0.732601	0.009224	30.0105	0.75268	15.9198	2.63843	0.004646	0.008954	101.264
MQ63	Gabbronorite	opx (in cpx 4)	50.5793	0.185392	0.925204	-0.00571	32.3674	0.831165	15.4566	0.884048	-0.02195	-0.00411	101.061
MQ63	Gabbronorite	opx (in cpx 4)	51.3302	0.143147	0.860249	-0.00136	32.7073	0.817765	15.3296	0.8966	0.029544	0.008957	102.035
MQ63	Gabbronorite	opx4_c	51.6174	0.122436	0.647035	-0.00958	30.9279	0.784141	16.6534	0.729832	-0.01268	0.007562	101.426
MQ63	Gabbronorite	opx4_r	50.6248	0.17278	0.745586	-0.00011	32.6016	0.865513	15.3883	1.04768	-0.01292	-0.00848	101.334
MQ63	Gabbronorite	opx (in cpx5)	51.0992	0.182543	0.796629	0.008527	32.686	0.802002	15.5448	0.980611	-0.0049	-0.00365	101.981
MQ63	Gabbronorite	opx (in cpx5)	51.492	0.12795	0.503685	-0.00343	32.818	0.88974	15.3034	0.926069	0.020453	-0.00228	102.006
MQ63	Gabbronorite	opx_c (in cpx6)	51.4611	0.195797	0.55648	0.008881	32.5432	0.921181	15.5095	0.941238	-0.06697	-0.00685	101.961
MQ63	Gabbronorite	opx_r (in cpx6)	50.8472	0.240659	1.00697	-0.00229	28.1363	0.79221	17.0212	1.36685	0.034717	0.001892	99.3594
MQ63	Gabbronorite	cpx2_c	51.6852	0.227237	0.809733	-0.00128	31.5516	0.805583	16.2969	0.97886	0.012164	-0.01177	102.28
MQ63	Gabbronorite	cpx2_r	51.8254	0.138384	0.671513	0.003065	31.6913	0.783992	16.5143	0.859093	-0.05672	-0.00377	102.361
MQ63	Gabbronorite	cpx3_c	50.976	0.145617	0.787532	-0.00128	30.759	0.79901	15.8968	2.09435	-0.02699	-0.00424	101.361
MQ63	Gabbronorite	cpx3_r	51.1885	0.125776	0.657658	0.009164	31.2878	0.816682	16.1764	0.99812	-0.04075	0.007082	101.152
MQ01	Hornblende gabbronorite	opx_inc_c	53.4024	0.0573	0.8497	0.0129	19.4288	0.5632	24.7096	0.6706	0.0178	0	99.7123
MQ01	Hornblende gabbronorite	opx_r	53.3707	0.1117	1.349	0.0076	19.3731	0.5692	24.4969	1.1199	0.0075	0.0137	100.419
MQ01	Hornblende gabbronorite	opx_c	53.5985	0.0904	0.6115	0.0166	19.7229	0.6227	24.4191	0.676	0.0517	0	99.8093
MQ01	Hornblende gabbronorite	opx_r	53.1845	0.0989	1.3428	0.013	19.1367	0.5462	24.7037	1.1353	0.0039	0.0126	100.178
MQ01	Hornblende gabbronorite	opx_c	53.4663	0.0433	0.9767	0.0034	19.9969	0.6635	24.2754	0.5089	0.015	0.011	99.9605
MQ01	Hornblende gabbronorite	opx_r	52.6089	0.0514	0.9335	0.0015	19.1565	0.5807	26.4008	0.9486	0.0257	0.0094	100.717
MQ01	Hornblende gabbronorite	opx_c	53.4407	0.0377	0.6755	0.0044	19.8646	0.6774	24.4826	0.7106	0	0	99.8934
MQ01	Hornblende gabbronorite	opx_r	49.9326	0.0967	1.1565	0.0214	18.8718	0.5724	29.6251	1.0962	0.1222	0.0084	101.503
MQ01	Hornblende gabbronorite	opx_c	53.8656	0.0661	0.8346	0.0226	19.9728	0.6803	24.6088	0.7252	0.0282	0.0128	100.817
MQ01	Hornblende gabbronorite	opx_inc_1	52.8584	0.0794	0.9132	0.0096	19.5988	0.5429	23.9507	1.1315	0.047	0.0101	99.1417
MQ01	Hornblende gabbronorite	opx_inc_2	53.6247	0.0474	0.8689	0.0122	19.4413	0.6067	24.9112	0.8998	0.0318	0	100.444
MQ01	Hornblende gabbronorite	Lg_opx_c	53.7549	0.059	0.8922	0.0123	20.1252	0.6484	24.4071	0.6541	0.1207	0.0053	100.679
MQ01	Hornblende gabbronorite	Lg_opx_m	53.029	0.1002	1.218	0.0138	19.0101	0.4788	24.3877	1.1486	0.0231	0	99.4092
MQ01	Hornblende gabbronorite	Lg_opx_r	52.7997	0.0818	1.0845	0.001	19.1832	0.5733	24.3611	0.939	0.0138	0.0033	99.0407
MQ01	Hornblende gabbronorite	amph_opx_trav	53.9727	0.0896	0.8519	0.0133	19.2576	0.6065	24.421	0.9776	0.0296	0.007	100.227
MQ01	Hornblende gabbronorite	amph_opx_trav	57.2276	0.0842	1.1749	0.0126	18.7734	0.5277	23.2509	1.1987	0.0412	0.0023	102.293
MQ01	Hornblende gabbronorite	amph_opx_trav	52.8196	0.1225	1.4889	0.0034	19.4424	0.5592	24.1396	1.1732	0.0594	0	99.8082
MQ01	Hornblende gabbronorite	amph_opx_trav	53.1618	0.1369	1.5669	0.0101	19.4342	0.5653	24.0431	1.295	0.0891	0.0075	100.31
MQ01	Hornblende gabbronorite	amph_opx_trav	52.5783	0.1256	1.4493	0.0132	19.4821	0.5429	24.0574	1.1438	0.0337	0.0023	99.4285
MQ01	Hornblende gabbronorite	amph_opx_trav	52.7857	0.1071	1.509	0.0105	19.5294	0.5781	24.1731	1.157	0.0238	0.0047	99.8783
MQ01	Hornblende gabbronorite	amph_opx_trav	51.7208	0.1156	1.5904	0.0081	18.6109	0.5653	23.4633	1.0864	0.0434	0	97.2042
MQ01	Hornblende gabbronorite	amph_opx_trav	53.2387	0.1176	1.7508	0.004	19.4626	0.5165	20.1532	1.1394	0.0822	0.0196	96.4845
MQ01	Hornblende gabbronorite	amph_opx_trav	53.5658	0.1187	1.7063	0.0161	18.6157	0.6344	21.74	1.1399	0.1009	0.0173	97.6553
MQ01	Hornblende gabbronorite	amph_opx_trav	53.8832	0.0788	1.2544	0.0096	19.4696	0.5966	24.1762	0.9971	0.0534	0	100.519
MQ01	Hornblende gabbronorite	amph_opx_trav	53.0929	0.0942	1.0611	0.0004	19.367	0.5512	24.6026	0.8725	0.0415	0	99.6834
MQ01	Hornblende gabbronorite	amph_opx_trav	54.0519	0.0806	1.1345	0.0045	18.6523	0.5361	22.1139	0.9368	0.1087	0.0084	97.6277
MQ01	Hornblende gabbronorite	amph_opx_trav	53.8641	0.0896	1.0197	0.008	19.443	0.5455	24.3596	0.9454	0	0	100.275
MQ01	Hornblende gabbronorite	amph_opx_trav	53.5237	0.0893	0.9287	0.0091	19.4437	0.5855	24.6165	0.9121	0.0079	0.014	100.131
MQ01	Hornblende gabbronorite	amph_opx_trav	53.3017	0.0978	0.8367	0.0124	19.4388	0.5614	24.4109	0.9478	0	0.0075	99.6149
MQ01	Hornblende gabbronorite	amph_opx_trav	53.3691	0.1224	0.8795	0.0193	19.3578	0.5915	24.7071	0.9679	0.0257	0.007	100.047
MQ01	Hornblende gabbronorite	amph_opx_trav	53.2819	0.1239	0.8346	0.0129	19.3263	0.5604	24.6473	0.965	0.0395	0	99.7918
MQ01	Hornblende gabbronorite	amph_opx_trav	56.7473	0.1608	4.3532	0.0101	16.1781	0.4564	20.3543	1.4047	1.3377	0.4764	101.479
MQ01	Hornblende gabbronorite	cpx_2	53.0957	0.0758	1.1363	0.0111	19.3545	0.5533	24.5818	1.0463	0.0099	0.0023	99.867
MQ02	Hornblende gabbronorite	cpx_c	52.9779	0.0895	1.6186	0.0339	18.7951	0.5196	24.6108	1.1829	0.0059	0.0019	99.8361
MQ02	Hornblende gabbronorite	cpx_r	52.9922	0.0505	0.9843	0.0228	18.4411	0.4888	24.9157	0.9559	0	0.0019	98.8532
MQ02	Hornblende gabbronorite	opx_c	53.2714	0.0173	0.8781	0.0225	18.7654	0.5756	25.0997	0.8478	0	0.0079	99.4858
MQ02	Hornblende gabbronorite	opx_r	53.0949	0.039	1.1009	0.0133	18.8156	0.5655	24.6838	1.1146	0.0647	0.0065	99.4989
MQ02	Hornblende gabbronorite	amph_cpx_trav	53.7122	0.023	0.7005	0.0091	18.8574	0.5277	24.9884	0.9625	0	0	99.7809
MQ02	Hornblende gabbronorite	amph_cpx_trav	53.3851	0.0885	1.2702	0.0092	18.9463	0.5252	24.6283	1.1164	0.0454	0.0028	100.017
MQ02	Hornblende gabbronorite	amph_cpx_trav	61.3205	0.0552	0	0.0052	18.6146	0.49	19.8102	1.0211	0.0363	0.0071	101.36
MQ02	Hornblende gabbronorite	opx_c	53.5217	0.0426	1.388	0.0312	18.4824	0.5222	25.0859	1.0838	0.0334	0.0113	100.203
MQ02	Hornblende gabbronorite	opx_r	53.782	0.0465	0.9859	0.0022	19.0849	0.5859	25.3226	0.9407	0.0019	0.0022	100.755
MQ02	Hornblende gabbronorite	opx1	53.7128	0.0183	1.1481	0.0111	18.8155	0.5115	25.0696	0.9306	0	0.008	100.225
MQ02	Hornblende gabbronorite	opx2	53.3817	0.075	1.6201	0.0106	18.7468	0.5138	24.9468	1.0405	0.0196	0	100.355
MQ02	Hornblende gabbronorite	opx_c	54.0787	0.0476	1.1289	0.0094	18.1616	0.4425	26.0583	1.1668	0.0239	0	101.118
MQ02	Hornblende gabbronorite	opx_r	52.8728	0.0669	1.4501	0.0133	19.0465	0.5348	24.6975	1.076	0.0416	0	99.7995
MQ02	Hornblende gabbronorite	lg_opx_c	52.4721	0.0713	1.4768	0	19.5977	0.6187	24.746	0.4215	0.0279	0	99.4321
MQ02	Hornblende gabbronorite	lg_opx_m	52.5927	0.1271	1.3426	0	19.4675	0.5726	24.5819	0.4493	0.0358	0.0141	99.1837
MQ02	Hornblende gabbronorite	lg_opx_r	53.9249	0.0784	0.9295	0.0015	19.0904	0.5482	24.5959	0.953	0.0056	0	100.127
MQ02	Hornblende gabbronorite	opx_c	53.6476	0.0582	0.9437	0.017	19.9269	0.6344	24.7553	0.5371	0	0.0154	100.535
MQ02	Hornblende gabbronorite	opx_r	53.322	0.0577	0.9052	0.0116	19.0547	0.5673	24.8073	0.8167	0.0217	0.0023	99.5663
MQ08	Hornblende gabbronorite	cpx_r	53.9216	0.0843	0.7693	0.0048	18.3431	0.4725	25.3813	0.9377	0.0079	0	99.9224
MQ08	Hornblende gabbronorite	opx_inc	53.9327	0.0748	0.8186	0.0185	17.8951	0.4383	25.6531	0.728	0	0.0009	99.56
MQ08	Hornblende gabbronorite	opx_inc2	54.3767	0.089	0.7883	0.0159	18.0309	0.4491	26.0764	0.6985	0	0	100.525
MQ08	Hornblende gabbronorite	amph_trav	53.1918	0.2054	1.81	0.108	17.3578	0.3858	25.835	1.711	0.2639	0.0421	100.911
MQ08	Hornblende gabbronorite	amph_trav	53.5937	0.1569	1.2401	0.1018	17.415	0.4297	25.9228	0.9861	0.029	0.0092	99.8843
MQ08	Hornblende gabbronorite	amph_trav	53.4732	0.1403	1.4488	0.0278	17.1297	0.3788	26.3285	0.5399	0.0072	0	99.474
MQ08	Hornblende gabbronorite	opx	53.1679	0.1639	1.1537	0.0093	19.9094	0.5282	24.181	0.9568	0.0219	0	100.092
MQ08	Hornblende gabbronorite	opx	52.7997	0.1851	1.3208	0.0215	22.4629	0.7781	22.1935	1.0989	0	0.0136	100.874
MQ08	Hornblende gabbronorite	opx	52.7609	0.1255	0.8835	0.0542	20.7169	0.605	23.3248	0.9851	0.0081	0.0075	99.4714
MQ08	Hornblende gabbronorite	opx	52.4909	0.1855	1.2896	0.0447	21.0498	0.656	23.1059	0.9512	0.0162	0.0056	99.7955
MQ08	Hornblende gabbronorite	opx_c	51.8803	0.1885	1.2536	0.0186	22.9326	0.8451	21.3969	1.0586	0.0538	0.0028	99.6307
MQ08	Hornblende gabbronorite	opx_r	52.4324	0.1526	1.0896	0.0262	23.024	0.8253	21.6444	1.0872	0	0.0057	100.287
MQ08	Hornblende gabbronorite	opx_r	52.9858	0.1136	1.4892	0.0278	18.4919	0.4958	24.7334	0.962	0	0.0103	99.3097
MQ08	Hornblende gabbronorite	opx_c	54.4254	0.0609	0.772	0.0144	17.9458	0.5414	25.8406	0.748	0.0331	0.0085	100.39
MQ08	Hornblende gabbronorite	opx_r	53.7054	0.0831	1.0535	0.0131	18.3231	0.5019	25.3019	0.8409	0.0392	0.0005	99.8626
MQ08	Hornblende gabbronorite	opx_c	53.7994	0.0925	1.0175	0.0153	17.7693	0.4786	25.4554	0.758	0.0176	0.0028	99.4064
MQ08	Hornblende gabbronorite	opx_r	53.5126	0.0939	1.0198	0.0086	18.3053	0.4684	25.5081	0.7113	0.0136	0.0005	99.642
MQ09	Hornblende gabbronorite	cpx_amph	49.3022	0.0941	1.3426	0.0016	17.3178	0.6812	29.1464	0.7723	0	0.0042	98.6623
MQ09	Hornblende gabbronorite	cpx_amph	53.8427	0.122	1.7875	0.0092	15.5755	0.6267	26.8557	1.0342	0.0322	0.0028	99.8884
MQ09	Hornblende gabbronorite	cpx_amph	53.4268	0.1115	1.449	0	15.0401	0.6275	26.375	1.0848	0.0246	0	98.1393
MQ09	Hornblende gabbronorite	cpx_amph	53.9031	0.1353	1.7623	0.0118	15.1726	0.6226	26.7573	1.0536	0.0038	0	99.4222
MQ09	Hornblende gabbronorite	cpx_amph	54.2417	0.1409	1.8758	0.0042	15.3185	0.6587	26.5832	1.178	0.0246	0.0075	100.033
MQ09	Hornblende gabbronorite	cpx_amph	52.6719	0.115	1.6	0	15.1445	0.6095	27.8085	1.1266	0.1186	0.0118	99.2065
MQ09	Hornblende gabbronorite	cpx_amph	53.8634	0.138	2.2283	0	15.1517	0.6044	28.3876	1.0675	0.0112	0.016	101.468
MQ09	Hornblende gabbronorite	cpx_amph	53.93	0.1578	1.7561	0	15.2248	0.6309	26.9621	1.0476	0.0038	0.0024	99.7154
MQ09	Hornblende gabbronorite	amph_cpx	53.4458	0.1256	1.7032	0	16.192	0.6124	26.3681	1.0854	0	0	99.5324
MQ09	Hornblende gabbronorite	opx_end of traverse	53.9381	0.1456	1.4769	0	16.624	0.6018	26.0099	1.213	0	0.0085	100.018
MQ09	Hornblende gabbronorite	opx1_c	54.2612	0.1478	1.1987	0	16.2553	0.6211	26.0047	1.2594	0.0612	0.0047	99.814
MQ09	Hornblende gabbronorite	opx1_r	53.8125	0.173	1.5321	0.0047	16.3834	0.5784	25.778	1.2146	0.044	0	99.5206
MQ09	Hornblende gabbronorite	cpx_c	53.2307	0.1998	2.0222	0	16.7865	0.6614	25.6598	1.2573	0.0308	0.007	99.8554
MQ09	Hornblende gabbronorite	cpx_r	53.546	0.0592	1.7404	0.0062	15.6518	0.617	26.6462	1.0539	0	0	99.3206
MQ09	Hornblende gabbronorite	opx_2_c	53.6978	0.1884	1.9421	0.0069	16.3555	0.6705	25.9987	1.1763	0.0211	0.0052	100.062
MQ09	Hornblende gabbronorite	opx_2_r	54.3629	0.1745	1.2943	0	16.8712	0.538	25.425	1.192	0	0.0061	99.864
MQ09	Hornblende gabbronorite	opx3_c	53.5076	0.1299	1.6334	0	16.9535	0.6313	25.4116	1.2515	0.0658	0.0127	99.5974
MQ09	Hornblende gabbronorite	opx3_m	53.2166	0.1376	1.8157	0.0069	17.6054	0.638	25.1026	1.2716	0.0116	0	99.806
MQ09	Hornblende gabbronorite	opx3_r	53.3476	0.1631	1.8935	0.0053	16.2757	0.631	25.4887	1.3664	0.0402	0.0061	99.2176
MQ09	Hornblende gabbronorite	opx1	53.7828	0.1492	1.6917	0.0084	16.533	0.6631	25.3668	1.2744	0	0	99.4694
MQ09	Hornblende gabbronorite	opx2	54.2247	0.131	1.1524	0.011	15.1494	0.5897	26.94	1.1949	0.0113	0.0164	99.4208
MQ09	Hornblende gabbronorite	opx_inc_in_olivine	53.6601	0.1483	1.5809	0	15.7591	0.6273	26.4955	1.2161	0.0038	0.023	99.514
MQ12	Hornblende gabbronorite	opx1_c	53.1771	0.1468	1.1101	0.0034	20.0906	1.0553	22.9732	1.2333	0	0.0051	99.7948
MQ12	Hornblende gabbronorite	opx1_r	54.1619	0.1361	1.2724	0	19.2018	1.0243	23.3395	1.2775	0.0075	0.0004	100.421
MQ12	Hornblende gabbronorite	amph_cpx_travrese	57.3148	0.1474	1.543	0.0079	18.1752	0.9686	20.1261	1.6158	0.182	0.0122	100.093
MQ12	Hornblende gabbronorite	amph_cpx_travrese	52.9035	0.167	1.1921	0.0033	19.3343	0.8987	23.5922	1.33	0.0517	0.0014	99.4741
MQ12	Hornblende gabbronorite	amph_cpx_travrese	53.1216	0.1497	1.2233	0	19.2965	0.9625	23.9691	1.2523	0.0536	0.0117	100.04
MQ12	Hornblende gabbronorite	amph_cpx_travrese	53.5021	0.1432	1.1859	0	19.386	1.0083	23.7916	1.2789	0.0338	0.007	100.337
MQ12	Hornblende gabbronorite	amph_cpx_travrese	53.2162	0.1475	1.2289	0	19.4268	0.9714	23.666	1.2702	0.0518	0	99.9789
MQ12	Hornblende gabbronorite	amph_cpx_travrese	52.7091	0.1713	1.4205	0	19.1501	0.9817	24.1037	1.2832	0.002	0.0079	99.8294
MQ12	Hornblende gabbronorite	cpx	53.0988	0.1547	1.4867	0	18.7365	0.9962	23.9079	1.2741	0.0119	0.0047	99.6716
MQ12	Hornblende gabbronorite	opx_c	52.6392	0.164	1.0574	0.0117	19.3344	1.027	23.3607	1.2484	0	0	98.8429
MQ12	Hornblende gabbronorite	opx_r	52.2271	0.2054	1.9864	0	17.862	0.829	24.6312	1.4104	0.0078	0.0075	99.1667
MQ12	Hornblende gabbronorite	cpx_opx	53.6433	0.2072	1.855	0.0015	18.017	0.7717	24.4753	1.4099	0	0.0018	100.383
MQ12	Hornblende gabbronorite	cpx_opx	53.5044	0.1807	1.7479	0	18.1975	0.9266	24.595	1.4019	0.0367	0.0053	100.596
MQ12	Hornblende gabbronorite	cpx_opx	53.5051	0.1809	1.26	0	18.0109	0.9147	24.772	1.3519	0.0422	0.0092	100.047
MQ12	Hornblende gabbronorite	opx_c	52.3329	0.1687	1.4485	0	19.675	1.041	23.015	1.2939	0.0541	0	99.0292
MQ12	Hornblende gabbronorite	opx_r	54.4187	0.1851	1.5134	0.0067	17.7877	0.888	24.826	1.3738	0.0405	0.0075	101.047
MQ12	Hornblende gabbronorite	opx_inc_c	53.495	0.1428	1.1325	0	20.1223	1.0322	23.6728	1.255	0.0132	0	100.866
MQ12	Hornblende gabbronorite	opx_inc_r	53.0519	0.1725	1.3076	0	19.287	0.9768	23.8946	1.3141	0.0179	0.0037	100.026
MQ11	Hornblende gabbro	cpx7_c	53.4457	0.1304	1.3343	0	18.1546	0.6846	24.8705	1.2114	0	0.0047	99.8363
MQ11	Hornblende gabbro	cpx7_r	53.3854	0.1215	1.4286	0	17.8961	0.6449	24.6987	1.3001	0.0451	0.0047	99.5251

## Sheet: Spinel EPMA
Spinel analyses
			wt. %
Sample	Type	Data point	SiO2	TiO2	Al2O3	FeO	MnO	MgO	CaO	Na2O	K2O	Cr2O3	Total
MQ59B	hornblende gabbro	oxide1_c	0.050306	5.98864	8.65894	76.569	0.241057	5.00212	0.012599	-0.05771	-0.00524	-0.05887	96.4009
MQ59B	hornblende gabbro	oxide2_c	0.07012	5.89075	10.2544	74.2138	0.253832	5.339	0.009157	0.104372	0.003485	-0.03961	96.0994
MQ59B	hornblende gabbro	oxide2_r	0.109759	6.31876	7.44027	78.4058	0.306481	4.055	0.037381	0.031631	-0.0104	0.017124	96.7118
MQ59B	hornblende gabbro	oxide3_c	0.434571	5.66497	10.2465	74.9157	0.249537	5.266	0.142983	0.018882	0.016555	-0.02847	96.9272
MQ59B	hornblende gabbro	oxide3_r	0.098692	5.07916	11.3397	75.7268	0.26933	4.61757	0.008996	0.009466	-0.00958	0.006404	97.1466
MQ59B	hornblende gabbro	oxide4_c	0.089672	5.67619	10.6945	74.6182	0.263237	5.30178	-0.00628	-0.02709	-0.00391	-0.03093	96.5754
MQ59B	hornblende gabbro	oxide4_r	0.036592	5.40437	10.6363	75.5616	0.256362	4.74852	-0.00214	-0.06365	0.008259	0.008388	96.5946
MQ59B	hornblende gabbro	oxide5_c	0.038536	6.04669	9.55482	76.4116	0.253828	5.17186	-0.0168	0.043302	-0.01912	-0.02965	97.4551
MQ59B	hornblende gabbro	oxide5_r	0.109707	5.74964	10.4024	76.574	0.301174	4.39023	-0.00684	0.092192	0.007397	-0.02385	97.5961
MQ59B	hornblende gabbro	oxide6_c	0.090264	6.03957	8.43693	76.7923	0.216192	4.91346	0.016847	-0.03595	0.003037	-0.0343	96.4383
MQ59B	hornblende gabbro	oxide6_r	0.059565	5.562	11.5531	73.9323	0.272396	4.97547	0.020982	-0.00867	-0.00826	-0.03088	96.3279
MQ59B	hornblende gabbro	oxide7_c	0.080594	5.81417	9.75444	76.0568	0.268834	5.23937	-0.00047	-0.02078	-0.00782	-0.02565	97.1595
MQ59B	hornblende gabbro	oxide7_r	0.06455	5.38912	11.703	74.959	0.315295	4.47525	0.003806	0.037303	0.00479	-0.00303	96.9491
MQ63	Gabbronorite	mag1 (touching)	0.108823	12.12	3.47153	79.7601	0.353513	1.41958	0.005838	0.081948	-0.00131	0.025633	97.3457
MQ63	Gabbronorite	mag2 (touching)	0.115081	9.87908	3.21895	82.1659	0.397633	1.2117	0.01654	-0.07883	-0.00131	-0.02331	96.9014
MQ63	Gabbronorite	mag_r on ilm 2	0.110551	8.20532	3.95571	82.7988	0.319922	1.11499	0.042198	0.142656	0.00961	-0.03671	96.6631
MQ63	Gabbronorite	mag3	0.11551	12.8346	3.11323	79.5709	0.402041	1.3984	0.005453	0.048954	-0.00306	-0.00583	97.4802
MQ63	Gabbronorite	4 (touching)	0.154016	10.0368	3.32992	81.2898	0.34686	1.1742	0.014688	-0.02557	-0.00611	0.001723	96.3163
MQ63	Gabbronorite	mag6 (touching)	0.081764	9.28875	3.78709	82.2318	0.375031	1.3117	-0.00957	0.029674	0.003495	0.039034	97.1388
MQ63	Gabbronorite	mag7 (touching ilm7)	1.63354	6.82811	5.11787	81.8527	0.23411	1.3085	0.070822	0.123984	0.020635	-0.01659	97.1737
MQ63	Gabbronorite	mag8	0.050486	12.4548	3.03282	80.1099	0.327101	1.35021	-0.00522	0.088565	0.002615	0.0123	97.4237
MQ63	Gabbronorite	mag10 (surrounds Ilm10)	0.035798	10.1197	2.61635	83.2748	0.414532	1.19362	-0.00558	0.033529	0.003921	-0.03189	97.6548
MQ63	Gabbronorite	mag11	0.043354	9.33482	3.23293	82.4316	0.259835	1.08655	0.01234	-0.05327	-0.00915	0.033585	96.3726
MQ63	Gabbronorite	mag 12 (touching)	0.042012	12.0041	2.88715	81.3426	0.379744	1.25126	0.021058	-0.00899	-0.01613	-0.00747	97.8954
MQ44A	olivine gabbro	spinel 1_c	0.104068	6.65752	8.34871	76.3964	0.328197	4.77442	0.011644	-0.07175	-0.00715	0.029331	96.5714
MQ44A	olivine gabbro	spinel2_c	0.071515	6.74005	8.38936	76.1887	0.338057	4.80059	-0.02833	0.043876	-0.00358	0.012351	96.5526
MQ44A	olivine gabbro	spinel2_r	0.075202	6.75078	8.31036	76.6545	0.333332	4.30475	0.051075	0.075824	-0.00224	-0.02727	96.5263
MQ44A	olivine gabbro	spinel3_c	0.07931	6.75187	8.2578	75.9495	0.325945	4.82379	0.013721	0.019448	0.006601	-0.0183	96.2097
MQ44A	olivine gabbro	spinel3_r	0.147072	7.28857	6.4601	76.388	0.35325	3.93283	0.168038	-0.03485	0.026298	0.009419	94.7387
MQ44A	olivine gabbro	spinel4	0.083053	6.78739	8.32815	76.5283	0.295462	4.75555	0.007609	0.016494	-0.00773	-0.01996	96.7743
MQ44A	olivine gabbro	spinel1_r	0.071013	6.67117	8.25323	76.4139	0.335612	4.74491	0.020199	-0.01217	-0.01206	-0.02638	96.4595
MQ14	Hornblende olivine gabbro	spinel1	0.095835	6.81072	7.131	77.9855	0.412035	3.66877	-0.00693	0.029329	0.013616	0.257859	96.3978
MQ14	Hornblende olivine gabbro	spinel1_b	0.012086	6.99529	7.62808	77.2655	0.38122	3.80164	0.006965	0.029233	0.006152	0.579186	96.7053
MQ36	Hornblende gabbro	spinel_c	0.066701	5.92935	8.64668	76.7818	0.28969	4.46616	-0.00676	0.078878	-0.01653	-0.02874	96.2072
MQ36	Hornblende gabbro	spinel_r	4.64092	4.83506	12.6978	65.7326	0.296918	5.14891	0.321104	0.249453	0.050576	0.005383	93.9787
MQ36	Hornblende gabbro	spinel2_c	0.059493	5.68332	9.77788	76.5701	0.279037	4.73236	0.002559	-0.02113	-0.01195	-0.00873	97.0629
MQ36	Hornblende gabbro	spinel2_r	0.095498	5.71452	10.2182	75.7081	0.268935	4.08495	0.03377	-0.03911	0.010612	-0.01778	96.0778
MQ29	Hornblende gabbro	oxide in amph2	0.101597	5.53531	10.7631	73.6236	0.314786	5.13706	0.005102	0.074786	0.012395	-0.01827	95.5494
MQ29	Hornblende gabbro	oxide in amph2	0.090306	5.44058	11.013	74.4355	0.249323	5.24342	-0.00696	-0.00324	0.007088	-0.03018	96.4389
MQ29	Hornblende gabbro	oxide in amph2	0.078894	5.58502	10.2898	75.6112	0.262666	5.0354	0.015159	0.075223	-0.01769	-0.02134	96.9143
MQ29	Hornblende gabbro	oxide (in cpx above)	0.091002	5.78635	10.2158	74.4276	0.286268	5.09073	0.043042	0.040904	0.005743	-0.01972	95.9678
MQ29	Hornblende gabbro	oxide in cpx	0.048778	5.7652	10.3053	75.0279	0.310493	5.05086	0.009092	-0.09297	0.001768	-0.02572	96.4007
MQ29	Hornblende gabbro	lg oxide_c	0.069078	7.18731	6.56835	78.5891	0.302453	4.57198	-0.00273	-0.0385	-0.00879	-0.01558	97.2227
MQ29	Hornblende gabbro	lg oxide_r	0.077637	5.69474	10.9013	74.846	0.311653	5.01056	0.048237	0.062113	0.017668	-0.01271	96.9572
MQ29	Hornblende gabbro	oxide (next to oxide above)	0.118328	5.72294	10.3607	75.3631	0.32526	5.1698	-0.0071	-0.00268	-0.00839	-0.04456	96.9974
MQ29	Hornblende gabbro	oxide	0.080021	5.65159	10.4847	74.5576	0.28077	5.09169	0.026263	-0.03889	0.005743	-0.01914	96.1203
MQ29	Hornblende gabbro	oxide	0.059309	5.5835	10.8076	74.4457	0.279671	5.0939	0.010968	-0.03278	-0.00265	-0.01675	96.2285
MQ29	Hornblende gabbro	oxide	0.058297	5.60293	10.6677	74.3785	0.257914	5.11486	0.02235	-0.06961	-0.01414	-0.0376	95.9812
MQ29	Hornblende gabbro	oxide (in ol7)	0.082831	5.53208	10.909	74.2576	0.287118	5.12072	0.007987	-0.02975	0.009284	0.000785	96.1776
MQ29	Hornblende gabbro	oxide (in ol7)	0.066439	5.80316	10.3499	75.2806	0.297179	5.09549	0.003474	0.022507	0.011048	-0.00764	96.9222
MQ29	Hornblende gabbro	oxide	0.151514	5.57508	10.7006	74.1248	0.274616	5.14511	0.019112	0.038079	0.001767	-0.02648	96.0042
MQ29	Hornblende gabbro	oxide	0.081973	5.46002	10.8011	74.6766	0.249075	5.08296	0.005022	-0.03074	-0.01149	-0.01047	96.3041
MQ29	Hornblende gabbro	oxide	0.080997	5.75281	10.2312	74.7518	0.298541	5.03892	0.022622	-0.01848	-0.00883	-0.01688	96.1327
MQ29	Hornblende gabbro	oxide_c	0.069717	6.91845	6.86126	77.4735	0.329044	4.54275	0.005888	-0.07107	0.00834	-0.03912	96.0988
MQ29	Hornblende gabbro	oxide	0.081178	5.76507	10.3868	74.4783	0.313972	5.10025	0.007123	-0.0275	0.012795	-0.03837	96.0796
MQ29	Hornblende gabbro	oxide_c	0.073776	6.76986	7.33145	76.4928	0.288728	4.60858	0.003101	-0.06521	-0.00968	-0.01919	95.4742
MQ29	Hornblende gabbro	oxide_r	0.088657	5.71255	10.5704	74.3226	0.248423	5.11195	0.006281	0.007097	-0.00971	-0.01358	96.0447
MQ29	Hornblende gabbro	oxide_c	0.050698	6.56472	7.90618	76.6103	0.329157	4.67498	0.016604	-0.00539	-0.00704	-0.04282	96.0974
MQ29	Hornblende gabbro	oxide_r	0.237057	5.97042	9.38395	75.068	0.286495	4.93557	0.019582	-0.00069	-0.00882	-0.00898	95.8826
MQ31	Hornblende gabbro	oxide	0.085592	7.12405	7.35482	76.7416	0.400978	4.28448	-0.00261	-0.00268	-0.00307	-0.03362	95.9495
MQ31	Hornblende gabbro	oxide	0.162613	6.95077	7.94074	76.3311	0.363708	4.37221	0.00669	0.095179	-0.00395	-0.03384	96.1853
MQ31	Hornblende gabbro	oxide	0.09639	6.87053	7.88884	76.2646	0.370666	4.34529	-0.00375	-0.1193	-0.00833	-0.01423	95.6907
MQ31	Hornblende gabbro	oxide	0.047288	7.10282	7.53537	76.2239	0.395635	4.28311	0.011453	-0.01818	0.015818	-0.02467	95.5726
MQ31	Hornblende gabbro	oxide	0.102561	6.86071	8.02299	76.7628	0.380012	4.40658	-0.03091	-0.0585	-0.00474	-0.02395	96.4175
MQ31	Hornblende gabbro	oxide	0.051941	6.92881	7.91688	76.4969	0.385781	4.37689	0.020726	-0.02436	-0.00345	-0.0282	96.1219
MQ31	Hornblende gabbro	oxide	0.082623	6.92883	7.73839	76.6336	0.39109	4.36073	-0.01041	-0.03723	0.009664	-0.02685	96.0704
MQ31	Hornblende gabbro	oxide	0.091719	6.94389	7.65487	76.5961	0.422955	4.3762	0.002494	0.045119	-0.00651	-0.03028	96.0966
MQ31	Hornblende gabbro	oxide	0.057331	7.08535	7.66816	76.2193	0.365258	4.33808	0.006329	0.022816	0.004833	-0.02507	95.7423
MQ31	Hornblende gabbro	oxide	0.052698	7.06014	7.0936	77.3503	0.396084	4.25473	-0.00091	-0.00262	-0.01009	-0.02779	96.1662
MQ31	Hornblende gabbro	oxide	0.108805	6.90071	7.76271	75.8862	0.372354	4.22591	0.009979	0.076338	0.008384	-0.02836	95.323
MQ31	Hornblende gabbro	oxide	0.082372	6.72182	7.75245	76.9381	0.367705	4.30332	0.003634	0.01964	-0.00988	-0.03803	96.1412
MQ31	Hornblende gabbro	oxide	0.103823	6.8102	7.91375	77.1309	0.389509	4.05367	-0.00102	-0.11186	0.008364	-0.03535	96.262
MQ60	Gabbronorite	mag (touching)	0.074691	7.11626	2.03474	85.6186	0.344933	1.11841	-0.00024	0.040807	-0.00384	0.023435	96.3678
MQ60	Gabbronorite	mag	0.075845	5.77944	1.7607	87.1669	0.263512	0.891478	0.016594	0.03737	-0.00993	0.032721	96.0146
MQ60	Gabbronorite	mag	0.039421	6.40204	1.78689	86.4664	0.372441	0.972441	0.00651	-0.05969	0.002173	0.030575	96.0192
MQ60	Gabbronorite	mag (touching)	0.04381	5.96482	1.76993	86.8219	0.333655	0.971284	-0.00166	-0.00952	-0.00521	0.047938	95.9369
MQ60	Gabbronorite	mag (touching)	0.080915	5.88782	1.97144	87.287	0.335754	0.959487	0.002208	0.020423	-0.00441	0.06624	96.6069
MQ60	Gabbronorite	mag (touching)	0.020812	5.39329	1.9483	86.7788	0.310449	0.976341	0.01198	0.124393	-0.0053	0.030733	95.5898
MQ60	Gabbronorite	mag	0.033339	7.79957	1.65075	85.7177	0.396067	1.01949	0.00478	-0.10335	0.027315	0.070215	96.6159
MQ60	Gabbronorite	mag (touching)	0.033513	8.54392	2.51794	83.9749	0.412089	1.1085	0.024904	0.02376	0.004335	0.064124	96.7079
MQ60	Gabbronorite	mag (adjacent)	0.047097	6.37714	2.25683	86.6578	0.338417	0.963362	0.00824	0.060771	0.008248	0.045711	96.7636
MQ60	Gabbronorite	mag (touching)	0.064805	6.40394	2.1136	85.8371	0.375532	0.726245	0.013345	0.084035	-0.00425	0.087984	95.7023
MQ06	Gabbronorite	mag1	0.11	10.3774	2.3475	80.3996	0.4527	1.4557	0.0055	0	0	0.0679	95.2163
MQ06	Gabbronorite	mag7	0	9.7449	2.3141	80.3704	0.4809	1.4192	0	0	0.0053	0.0509	94.3857
MQ08	Hornblende gabbronorite	mag3	0.0728	7.3741	5.0036	77.8807	0.2816	2.5495	0.0048	0.0158	0	1.7333	94.9162
MQ08	Hornblende gabbronorite	mag4	0.0728	7.2788	4.6258	78.9064	0.2571	2.4119	0.0134	0.0032	0.01	1.7948	95.3742
MQ08	Hornblende gabbronorite	mag5	0.0355	9.4508	4.3292	77.1542	0.318	2.6037	0.0058	0	0	1.7433	95.6405
MQ08	Hornblende gabbronorite	mag7	0.0304	9.4419	4.2581	76.9818	0.3375	2.6352	0.0151	0	0	1.9558	95.6558
MQ08	Hornblende gabbronorite	mag1	0.0819	7.6965	4.2831	77.7947	0.2652	2.4006	0.0218	0	0	1.4181	93.9619
MQ08	Hornblende gabbronorite	mag2	0.0771	7.4598	4.407	77.1571	0.2801	2.2901	0.091	0.044	0	1.4423	93.2485
MQ08	Hornblende gabbronorite	mag3	0.0728	7.3741	5.0036	77.8807	0.2816	2.5495	0.0048	0.0158	0	1.7333	94.9162
MQ08	Hornblende gabbronorite	mag4	0.0728	7.2788	4.6258	78.9064	0.2571	2.4119	0.0134	0.0032	0.01	1.7948	95.3742
MQ08	Hornblende gabbronorite	mag5	0.0355	9.4508	4.3292	77.1542	0.318	2.6037	0.0058	0	0	1.7433	95.6405
MQ08	Hornblende gabbronorite	mag7	0.0304	9.4419	4.2581	76.9818	0.3375	2.6352	0.0151	0	0	1.9558	95.6558
Ilmenite analyses
Sample	Type	Data point	SiO2	TiO2	Al2O3	FeO	MnO	MgO	CaO	Na2O	K2O	Cr2O3	Total
MQ63	Gabbronorite	Ilm1 (touching)	-0.02889	48.0362	0.22249	49.6119	0.544955	2.56967	0.034939	0.104007	-0.00566	-0.1286	100.961
MQ63	Gabbronorite	Ilm2 (touching)	-0.06564	49.4063	0.280582	48.266	0.580769	2.68956	0.004863	-0.12023	-0.00609	-0.1362	100.9
MQ63	Gabbronorite	Ilm2 (touching)	-0.06564	49.4063	0.280582	48.266	0.580769	2.68956	0.004863	-0.12023	-0.00609	-0.1362	100.9
MQ63	Gabbronorite	Ilm3 (in mag3)	0.027095	48.2037	0.207112	49.1613	0.536965	2.56626	-0.00261	0.021387	-0.01089	-0.11152	100.599
MQ63	Gabbronorite	Ilm4 (touching)	0.017668	49.5571	0.199261	49.1367	0.557525	2.46718	0.003323	0.065011	0.009821	-0.1096	101.904
MQ63	Gabbronorite	Ilm5	0.009533	49.2149	0.164068	48.4494	0.55697	2.37263	0.013645	-0.01438	0.004267	-0.11864	100.652
MQ63	Gabbronorite	mag5 (rimming Ilm5)	0.136217	36.4868	1.18766	59.2933	0.589149	2.32439	0.014159	0.098446	-0.00385	-0.0996	100.027
MQ63	Gabbronorite	Ilm6 (touching)	0.017106	48.7753	0.298697	48.519	0.569742	2.68573	0.008901	0.071219	0.004273	-0.15319	100.797
MQ63	Gabbronorite	Ilm7	0.011556	49.7286	0.261314	47.918	0.593367	2.64435	0.003387	-0.01156	0.008549	-0.14431	101.013
MQ63	Gabbronorite	Ilm8 (inc in mag8)	0.011478	48.6818	0.170988	49.2802	0.546125	2.48084	0.023697	0.012333	-0.00825	-0.13153	101.068
MQ63	Gabbronorite	mag9 (touching)	0.147366	39.2208	1.08715	55.7521	0.59334	2.55325	-0.01074	0.08738	0.005161	-0.05915	99.3767
MQ63	Gabbronorite	Ilm9 (touching)	0.058931	48.6239	0.217038	48.4932	0.60544	2.5722	0.004259	-0.04891	0.010248	-0.13935	100.397
MQ63	Gabbronorite	Ilm10	0.020947	49.306	0.218267	48.7592	0.596175	2.57713	-0.00793	0.006645	-0.01879	-0.1321	101.326
MQ63	Gabbronorite	Ilm11 (in mag11)	0.012337	48.6349	0.234548	49.0444	0.527825	2.32007	0.007375	-0.04311	-0.01218	-0.11092	100.615
MQ63	Gabbronorite	Ilm12 (touching)	-0.04515	48.7759	0.227194	49.68	0.521699	2.43234	0.001189	0.141418	0.002134	-0.1337	101.603
MQ06	Gabbronorite	1	0.0429	41.9309	0.2484	50.7973	0.6326	2.3753	0.0162	0	0	0.0211	96.0647
MQ06	Gabbronorite	2	0.0496	41.6496	0.244	51.1143	0.6332	2.2573	0	0.0373	0.0044	0.0194	96.0091
MQ08	Hornblende gabbronorite	mag6	0.0587	45.2912	0.32	47.1268	0.4069	4.0577	0.0018	0.0241	0.0012	0.2064	97.4948
MQ08	Hornblende gabbronorite	mag8	0.0256	45.9538	0.1914	47.4608	0.5826	3.0365	0.0149	0.0183	0.0075	0.4932	97.7846
MQ60		Ilmenite (touching)	0.023171	49.4615	0.120757	47.8437	0.675783	2.66359	0.010442	0.028956	-0.00255	-0.14133
MQ60		ilm (touching)	-0.04389	49.9163	0.129173	48.0292	0.695431	2.70891	0.011483	0.021183	-0.0091	-0.11777
MQ60		Ilm (touching)	-0.05966	49.2784	0.141501	47.7304	0.730161	2.68701	-0.0019	-0.05797	-0.0066	-0.13869
MQ60		Ilm (touchng)	0.01988	49.289	0.170078	48.0227	0.735813	2.74789	-0.0026	-0.05684	-0.011	-0.10351
MQ60		ilm (in mag above)	0.05399	42.1216	0.149168	55.2066	0.471326	2.15474	-0.00037	-0.05637	-0.0052	-0.11938
MQ60		Ilm (touching)	0.000764	48.9459	0.153649	48.7326	0.634535	2.76884	0.025096	0.021139	0.005529	-0.12475
MQ60		Ilm	0.001685	48.8756	0.101718	48.9561	0.687501	2.3507	0.006911	0.026661	0.004674	-0.16032
MQ60		ilm (touching)	-0.01793	49.0207	0.133241	49.2678	0.726428	2.01999	0.009093	-0.05571	0.005531	-0.13129
MQ60		ilm	-0.05076	48.8155	0.178984	49.8631	0.77247	1.55602	0.007469	-0.03813	-0.00991	-0.11446
MQ60		ilm	-0.05076	48.8155	0.178984	49.8631	0.77247	1.55602	0.007469	-0.03813	-0.00991	-0.11446

## Sheet: EPMA detection limits
EPMA typical detection limits
	ppm
Si	358.086
Ti	159.157
Al	179.629
Fe	511.5
Mn	496.771
Mg	237.714
Ca	161.5
Na	530.686
K	226.214
Cr	176.957
Ni	464.053

## Sheet: Plag Laser
Plagioclase trace element analyses
		wt. %											All values in ppm
Sample	Data Point	SiO2	TiO2	Al2O3	Fe2O3	MnO	MgO	CaO	Na2O	K2O	Total		Li	Mg	Sc	Ti	V	Mn	Co	Zn	Ga	Rb	Sr	Y	Zr	Nb	Mo	Cs	Ba	La	Ce	Pr	Nd	Sm	Eu	Gd	Tb	Dy	Ho	Er	Tm	Yb	Lu	Hf	Ta	W	Pb	Th	U
MQ59	plag10_c	44.2386	0.006182	34.9803	0.567244	-0.01386	0.035579	19.3248	0.429636	0.014957	99.5835		2	382	1.42	42.3	1.22	34.9	0.37	0.47	21.3	-0.29	432	0.123	0.25	0.232	0.23	0.033	5.67	0.3	0.67	0.199	0.55	0.29	0.246	0.13	0.16	0.055	0.183	0.08	0.214	-0.00228	0.163	0.136	0.172	0.24	0.74	0.125	0.124
MQ59	plag10_r	49.5152	0.064894	31.5891	0.934524	0.007552	0.137353	15.4124	2.68134	0.075119	100.417		2.7	401	2.2	64.4	1.86	29.4	0.53	1.48	14	0	349	0.128	0.37	0.223	0.12	0.062	4.58	0.241	0.318	0.181	0.131	0.17	0.245	0.085	0.126	0.16	0.177	0.143	0.164	0.062	0.176	0.094	0.19	0.146	0.28	0.191	0.206
MQ59	plag2_c	44.7226	-0.00165	34.7071	0.489963	-0.00606	0.041333	18.918	0.74198	-0.00094	99.6123		2	405	2.45	48.6	0.87	43.9	0.35	1.67	21.4	-0.27	452	0.053	-0.000282	0.034	0.15	0.006	6.32	0.246	0.48	0.078	0.17	0.043	0.201	-0.001346	0.021	0.014	0.035	0.064	0.029	0.14	0.056	-0.000883	0.045	0.037	0.277	0.029	0.052
MQ59	plag2_r	50.6865	0.222813	27.0749	2.56141	0.006678	1.71793	13.0933	3.42847	0.143599	98.9355		-1.1	249	1.46	40.2	1.08	18.1	0.16	0.94	11.47	-0.07	296.3	-0.002	0.018	-7.93e-05	-0.05	0.015	3.64	0.059	0.129	0.019	0.083	-0.001183	0.075	-0.000848	0.002	-0.000466	0.0027	-0.000506	-0.0002011	-0.001212	0.01	-0.000546	0.0047	-0.000514	0.43	-0.0002619	-0.0002153
MQ59	plag1_c	45.3076	0.025226	34.5875	0.616057	0.002041	0.057208	18.7107	0.870776	0.009827	100.187		2.9	433	2.24	51.1	0.58	43.5	0.26	1.39	20.9	-0.1	452	0.086	-0.0002463	-0.0001274	-0.1	-0.026	6.88	0.259	0.304	0.051	0.075	-0.001756	0.192	-0.001273	-0.0002578	-0.000686	-0.001723	-0.000733	-0.000329	-0.001718	0.0059	-0.000804	-0.00076	-0.000784	0.146	-0.000419	-0.0003304
MQ59	plag1_m	45.3306	-0.01164	34.7943	0.553113	0.011498	0.049484	18.9892	0.858845	0.011699	100.587		-0.9	435	1.54	56.6	0.89	43.4	0.52	1.79	21.5	0.05	442.3	0.067	-0.0002119	-0.0001214	-0.02	0.028	7.21	0.305	0.35	-8.27e-05	0.18	-0.001552	0.158	-0.001164	-0.0002689	-0.000595	-0.001282	-0.000635	-0.0003199	-0.001467	0.007	-0.000712	-0.000632	-0.000709	0.211	-0.000396	-0.0003042
MQ59	plag1_r	48.701	0.012095	30.2788	0.909647	-0.00371	0.182472	15.2602	2.65535	0.085974	98.0818		0.7	282	1.68	41	0.85	23.8	0.16	0.77	14.7	-0.04	349	0.075	-0.0001511	-9.82e-05	-0.06	0.01	3.63	0.036	0.169	-6.66e-05	0.013	-0.001122	0.073	-0.00087	-0.0002302	-0.000435	-0.000748	-0.000454	-0.00026	-0.001038	-0.0003333	-0.000519	-0.000427	-0.000539	0.132	-0.0003136	-0.0002332
MQ59	plag3_c	44.2905	0.012985	35.1929	0.513396	-0.02214	0.063126	19.3764	0.597757	0.016347	100.041		1	330	2.25	44.7	0.6	41.9	0.27	1.45	19.5	0.12	418	0.155	-0.0001689	-0.0001266	-0.15	0.02	5.54	0.189	0.339	0.044	0.1	-0.001325	0.105	-0.001046	-0.0003166	-0.000503	-0.0006	-0.000509	-0.0003432	-0.001142	-0.0003252	-0.000613	-0.0004572	-0.000655	0.102	-0.0004028	-0.0002904
MQ59	plag3_r	49.1413	0.069264	31.0844	1.01907	0.014178	0.17687	15.2834	2.67435	0.067045	99.5298		0.5	309	1.67	40.7	0.42	25.7	0.32	0.9	15.5	0.04	319.5	0.057	-0.000112	-9.74e-05	-0.02	0.022	3.96	0.072	0.2	0.0048	0.128	-0.000919	0.087	-0.000755	-0.0002583	-0.0003485	-0.0002014	-0.0003439	-0.0002656	-0.000751	-0.0001699	-0.0004232	-0.0002848	-0.000481	0.093	-0.0003058	-0.0002138
MQ59	plag4_c	45.2142	0.000229	34.4302	0.490225	-0.01451	0.041609	18.7982	0.928781	0.016827	99.9057		1.5	489	2.34	57.3	0.89	46.3	0.21	2.23	22.4	-0.08	490	0.088	-0.0001266	-0.0001305	0.07	0.039	7.46	0.35	0.55	0.035	0.125	-0.001081	0.145	-0.000932	-0.000362	-0.0004036	8.11e-05	-0.0003864	-0.0003622	-0.000824	-0.0001264	-0.000507	-0.0002835	-0.000602	0.169	-0.0004046	-0.0002741
MQ59	plag4_r	43.8371	0.019374	35.697	0.567077	0.012245	0.036249	19.2759	0.451095	-0.00327	99.8928		0.5	393	2.24	53.8	0.95	29.9	0.28	1.45	19.1	0.03	449	0.024	-0.0001021	-0.0001275	-0.15	0.021	5.85	0.184	0.267	-8.21e-05	0.12	-0.000941	0.136	-0.000844	-0.000371	-0.000349	0.000401	-0.00032	-0.0003575	-0.00064	-3.01e-05	-0.000447	-0.0001917	-0.000565	0.129	-0.0003943	-0.00026
MQ27	plag2_c	44.3403	0.020131	35.2064	0.555607	-0.00385	0.04964	19.308	0.674693	0.012835	100.164		-42	904	1.7	96	0.9	99.8	2.4	7.2	43	-1.9	1064	-0.39	-0.00093	-0.000334	-1.4	0.92	14.2	0.24	0.6	-0.000158	-0.0019	0	0	0	0	0	0.019	0	0	0	-0.000547	0	0.000371	0	0.41	0	0
MQ27	plag2_m	44.0622	0.013057	35.3939	0.526515	0.011059	0.030428	19.4871	0.56806	0.007608	100.1		-59	721	5.8	113	1.8	86.1	1.14	9.2	43.8	-0.2	973	-0.02	-0.000915	0.06	-3.3	0.54	11.6	0.07	0.34	-0.0001539	1.07	0	0.17	0.15	0	0	-0.000655	0	0	0	-0.000541	0	0.000304	0	0.19	0	0
MQ27	Av. Rim	44.3503	-0.00111967	35.1449	0.587231	0.000659	0.0540027	19.275	0.617293	0.0121847	100.04		19	833	2.8	129	2.8	65.1	1.44	-0.0695	37.8	0.9	1087	-0.31	-0.001027	0.05	-3.3	0.45	11.5	-0.000408	-0.000842	-0.000169	-0.00203	0	0.15	0	0	0	0.041	0	0	0	-0.00057	0	0.000258	0	0.45	0	0
MQ27	plag1_c	44.2709	0.017173	35.2027	0.423749	0.001465	0.05132	19.4348	0.485334	0.008566	99.896		-21	793	6.6	107	1.2	89	1.41	4.3	41.1	-0.6	909	0.01	-0.000988	-0.000389	2.5	0.9	10.8	0.31	0.68	-0.000166	-0.00195	0	0	0	0.022	0	-0.000693	0	0	0	-0.000554	0	0.0001662	0	0.31	0	0
MQ27	plag1_r	51.8305	0.134781	27.1352	1.28738	0.028828	0.348599	12.2115	4.26863	0.213181	97.4587		-12	1030	2.6	154	2	78.5	1	3.8	47.9	1.3	1307	-0.26	-0.001083	-0.000434	-2.2	-0.34	13.3	0.08	-0.000935	-0.0001824	-0.00215	0	0.17	0	0	0	-0.000761	0	0	0	-0.000629	0	0.0001074	0	0.1	0	0
MQ27	plag5_c	44.6052	0.020996	34.7906	0.42278	0.008621	0.034064	19.1645	0.686514	0.016158	99.7495		-28	990	4	144	1.4	99	0.5	7.2	45.6	1.1	1096	0.46	-0.000988	-0.000385	-1.2	-0.18	12.8	0.53	0.98	-0.0001613	-0.001916	0	0.44	0	0	0	0.055	0	0	0	-0.000564	0	2.31e-05	0	0.73	0	0
MQ27	plag5_r	45.2417	0.008911	34.3643	0.685756	0.009698	0.076903	18.5217	1.02151	0.016175	99.9467		-6	907	5.1	143	1.8	59.1	1.6	9.6	38.5	0.8	1112	0.65	-0.001023	-0.000388	0.3	-0.14	12.7	-0.000411	-0.000877	0.043	-0.001936	0	0.14	0	0	0	-0.000675	0	0	0	-0.000579	0	-4.87e-05	0	0.16	0	0
MQ27	plag4_c	44.3644	-0.01112	34.742	0.584678	-0.00642	0.040364	19.2141	0.653833	-0.00342	99.5783		-1	952	4.6	115	2	87	-0.18	10.5	43	1.5	1066	-0.07	-0.001132	-0.000373	0.4	0	18.7	0.31	0.4	-0.000136	-0.00196	0	0.038	0	0	0	-0.000644	0	0	0	-0.000575	0	-0.000531	0	0.26	0	0
MQ27	plag4_r	43.6313	-0.00552	35.5841	0.497637	-0.01082	0.040113	19.5344	0.38282	0.006638	99.6607		-25	805	6.4	125	4.3	61.9	-0.31	7.5	36.5	0.2	1001	-0.18	0.16	-0.000369	1.4	0.07	9.7	-0.000448	-0.001007	-0.000132	0.24	0	0.41	0.15	0	0	0.014	0	0	0	-0.000574	0	-0.000595	0	-0.00043	0	0
MQ27	Av. Core	44.3952	0.011795	34.9854	0.496703	-4.6e-05	0.043847	19.2803	0.625093	0.00853475	99.8469		-25	773	6.9	125	2.7	65.6	-0.3	9.6	36.8	-0.6	1067	-0.14	-0.001226	-0.000403	-1.3	-0.19	13.2	-0.000501	-0.001121	-0.0001424	-0.00213	0	0	0	0	0	-0.00073	0	0	0	-0.000622	0	-0.000731	0	0.08	0	0
MQ27	plag3_r	44.1778	-0.00675	35.4864	0.578301	0.003099	0.044992	19.7688	0.447549	0.013741	100.514		17	819	4.8	114	1.9	59	1.3	3.4	36.6	0	1071	-0.32	-0.00124	-0.000413	0.8	0.25	13.2	-0.000499	0.31	-0.000144	0.17	0	0.08	0	0	0	0.02	0	0	0	-0.000638	0	-0.000793	0	0.36	0	0
MQ29	plag7_c	44.7519	0.009578	34.0329	0.411179	0.006046	0.022546	18.2168	1.24958	-0.00192	98.6987		0.5	540	2.82	78.5	1.09	97.2	0.32	3.5	22.9	0.52	529	0.453	1.06	0.052	0.15	0.018	16.21	0.9	1.74	0.265	0.74	0.25	0.361	0.119	0.041	0.094	0.042	0.098	0.05	0.017	0.07	0.063	0.061	-0.000466	0.92	0.096	0.063
MQ29	plag7_r	51.8113	0.110968	27.3887	2.44226	0.031048	0.860553	12.7124	4.01345	0.203453	99.5742		1.3	385	1.2	37.3	0.47	23.3	0.32	1.38	13.8	0.12	331	0.153	0.067	0.03	-0.07	0.069	4.03	0.197	0.395	0.07	0.19	0.085	0.154	0.038	0.062	0.051	0.082	0.05	0.05	-0.000921	0.067	0.014	0.059	0.03	0.168	0.037	0.058
MQ29	plag6_c	44.8713	0.040002	34.4667	0.381285	0.012239	0.023398	18.2142	1.22851	0.0114	99.249		-0.2	239	2.18	52.8	0.54	79.8	0.13	2.1	24.8	-0.22	480	0.3	0.32	-0.000285	-0.01	0	12.9	0.66	1.33	0.148	0.53	-0.000919	0.255	-0.000909	0.016	-0.000547	-0.0002137	-0.000775	-0.000303	-0.001293	-0.001563	-0.000728	-0.000531	-0.000729	0.72	0.04	0.048
MQ29		46.1881	0.0289861	33.3828	0.927687	0.00330471	0.195314	17.5065	1.58698	0.0515136	99.8712		2.4	591	1.84	54.5	0.91	42.9	0.34	2.3	20	-0.24	456	0.156	0.034	-0.000276	0.06	-0.021	6.03	0.288	0.59	0.04	0.29	-0.000819	0.215	-0.000815	-0.001201	-0.00049	-0.000203	-0.000681	-0.000305	-0.001139	0.0025	-0.000646	-0.000498	-0.000819	0.76	-0.000332	-0.000405
MQ29	plag1_c	45.189	0.018791	34.5767	0.473956	0.007055	0.028385	18.4532	1.08602	0.008572	99.8417		0.8	227	2.05	50.9	0.91	77.8	0.22	2.7	25.1	-0.07	475	0.192	0.021	-0.000321	0.16	0.051	9.88	0.52	0.79	0.065	0.48	-0.000887	0.216	-0.000882	-0.000296	-0.000517	-0.000235	-0.000726	-0.000375	-0.001223	-0.000901	0.014	-0.000575	-0.001093	0.91	-0.000418	-0.000505
MQ29	plag1_r	43.8572	-0.02315	35.5068	0.462719	0.008706	0.051047	19.4744	0.550762	0.008546	99.897		1.8	195	2.02	38.9	0.81	77.3	0.21	1.62	26.3	-0.01	518	0.073	-0.000595	-0.000325	-0.14	-0.024	11.5	0.71	1.13	0.129	0.53	0.055	0.22	-0.000819	0.000367	-0.000487	-0.000238	-0.000676	-0.000386	-0.001114	-0.000564	-0.000633	-0.000562	-0.001237	0.84	-0.000467	-0.00054
MQ29	plag1_outermost_r	44.5834	0.02108	35.1498	0.555265	-0.019	0.062619	18.7706	0.862673	0.011417	99.9979		-3.4	406	2.59	67.7	0.82	32.8	0.26	2.33	19.2	-0.05	532	0.074	-0.0006	-0.000322	-0.1	0.001	6.28	0.088	0.322	0.012	0.043	-0.000745	0.104	-0.000739	0.000655	-0.000433	-0.000232	-0.000595	-0.000392	-0.000985	-0.000331	-0.000562	-0.000539	-0.00134	0.148	-0.000498	-0.000564
MQ29	plag3_c	45.2067	0.014376	34.6505	0.463378	0.041758	0.033934	18.517	1.18689	0.011437	100.126		8.9	890	2.32	153	3.87	88	0.44	3.9	27.1	0.27	498	0.3	0.1	0.023	0.07	-0.05	12.29	0.5	0.98	0.101	0.41	-0.000809	0.31	-0.000793	0.00081	-0.000451	0.005	-0.000626	-0.00049	-0.001068	-0.000218	-0.000618	-0.000641	-0.001745	0.86	-0.000635	-0.00069
MQ29	plag3_r	44.6223	0.000966	35.1529	0.650388	-0.01501	0.057628	19.0297	0.793771	0.003335	100.296		-3.3	376	1.68	48.4	0.87	30.1	0.29	1.47	19.6	0.04	503	0.098	-0.000753	-0.000359	-0.04	0.037	4.9	0.095	0.184	-0.0001414	0.12	-0.000674	0.142	-0.000663	0.000495	-0.000387	-0.000254	-0.000518	-0.000471	-0.000872	-0.0001136	-0.000506	-0.000582	0.028	0.182	-0.000623	-0.000686
MQ29	plag5_c	45.5437	0.016776	34.2787	0.453499	0.020206	0.011199	18.4104	1.35059	0.00572	100.091		-0.7	221	2.02	66.3	0.94	79.7	0.24	2.8	22	0.2	528	0.311	0.34	0.012	-0.02	0.017	13.65	0.67	1.18	0.089	0.46	0.2	0.196	-0.000552	0.0042	-0.000324	-0.000238	-0.00042	-0.000468	-0.000726	-8.66e-05	-0.000427	-0.000549	-0.00187	0.6	0.006	-0.000697
MQ29	plag5_r	44.2246	0.014389	35.1554	0.641891	0.001326	0.052578	19.1841	0.753219	0.021842	100.049		2.4	304	1.86	43.7	0.43	54.4	0.16	1.4	23.8	0.05	543	0.129	-0.000867	-0.000369	0	-0.017	12.73	0.95	1.67	0.185	1.14	-0.000547	0.37	-0.000526	-0.001152	-0.00029	-0.000256	-0.000388	-0.000521	-0.000679	-0.0001295	-0.0004	-0.000588	-0.00219	0.65	-0.000734	-0.000788
MQ10	Plag1_line	43.5194	0.0087	33.6621	0.5062	0.0477	0.0167	18.3859	0.9725	0.017	97.1362		-3.1	346	2.31	55.5	1.35	30	0.19	2.23	18.1	0.03	527	0.072	0	-2.513e-05	-0.36	0.032	6.84	0.13	0.25	-2.402e-05	0.18	0	0.054	0	-0.000102	0	-0.0001109	0	-7.9e-05	0	-0.0003584	0	-0.0001356	0	0.201	-0.0002158	-0.0002022
MQ10	Plag1_line	42.1034	0.0175	34.0396	0.502	0.0086	0.0445	19.0506	0.4956	0.0087	96.2705		0.2	409	2.2	57.7	1.29	27	0.41	2.1	18.2	0.12	549	0.06	0	0.018	-0.2	0.025	6.96	0.133	0.353	-2.217e-05	0.32	0	0.071	0	-9.62e-05	0	-0.0001045	0	-8.31e-05	0	-0.0003013	0	-0.0001183	0	0.164	-0.0001882	-0.0001742
MQ10	Plag2_c	43.6924	0.0103	34.9865	0.4509	0.0143	0.0676	19.2514	0.6623	0.0023	99.138		-0.7	350	2.16	60.9	1.09	31.3	0.22	2.2	18.3	0.27	521	0.075	0	-2.916e-05	-0.1	-0.029	8.03	0.174	0.32	-2.538e-05	0.31	0	0.118	0	-0.0001135	0	-0.0001224	0	-0.0001076	0	-0.000319	0	-0.0001262	0	0.183	-0.0002011	-0.000185
MQ10	Plag2_r	43.607	0.0188	33.5908	0.5846	0.0076	0.0757	18.4867	1.0101	0.0233	97.4046		1.8	320	1.87	53.9	1.33	25.7	0.18	2.13	17.3	0.14	513	0.086	0	-2.86e-05	-0.24	-0.009	5.97	0.118	0.147	0.026	0.13	0	0.089	0	-0.0001078	0	-0.0001171	0	-0.000112	0	-0.0002695	0	-0.0001105	0	0.201	-0.0001744	-0.0001599
MQ10	Plag3_c	44.5153	0.0149	34.4672	0.4819	0.0124	0.0323	18.6613	0.9687	0.0137	99.1677		-3.4	382	1.78	61.7	0.88	37.1	0.45	3.1	20.3	-0.09	535	0.059	0	-3.5e-05	0.22	0.036	7.39	0.15	0.346	-2.789e-05	0.18	0	0.162	0	-0.00013	0	-0.0001397	0	-0.0001429	0	-0.0002853	0	-0.0001209	0	0.22	-0.00019	-0.0001732
MQ10	Plag3_c2	44.424	0.0115	34.2791	0.3939	0.0248	0.0508	18.7005	0.922	0.0179	98.8245		-2.6	950	2.64	104	4.89	55.3	0.78	5.5	21	0.33	555	0.25	0.133	-3.78e-05	0.03	0.01	9.4	0.31	0.56	-2.894e-05	0.28	0	0.131	0.13	0.012	0.059	-0.0001477	0	-0.0001619	0	-0.0002692	0	-0.0001171	0	0.23	-0.0001832	-0.000166
MQ10		44.2885	0.01294	34.4718	0.53334	0.008	0.05856	18.8766	0.9045	0.01036	99.1647		1.1	384	1.64	52.7	0.91	44.7	0.28	2.9	22.2	0.06	521	0.067	0	-3.775e-05	0.12	0.004	9.59	0.335	0.58	0.045	0.28	0	0.16	0	-0.0001347	0	-0.0001453	0	-0.0001673	0	-0.0002307	0	-0.0001048	0	0.275	-0.0001632	-0.0001467
MQ10	Plag4_c	43.7287	0.0185	35.0237	0.4859	0	0.049	19.4899	0.5773	0.0124	99.3854		-2.7	493	1.76	59	1.54	38.7	0.49	2.8	19.8	0.12	526	0.162	0	-4.16e-05	0.04	0.039	6.94	0.134	0.37	0.024	0.16	0	0.219	0	-0.000146	0	-0.0001586	0	-0.0001923	0	-0.0002191	0	-0.0001045	0	0.14	-0.0001617	-0.0001442
MQ10	Plag4_r	43.4448	0.0246	35.5868	0.545	0.0029	0.0414	19.671	0.4295	0	99.746		-1.8	807	2.66	143	9.2	54.7	1.62	5.7	21.2	0.48	538	0.41	0.39	-4.14e-05	0.05	0.04	10.69	0.154	0.62	0.068	0.22	0.05	0.17	0	-0.0001426	0	-0.0001539	0	-0.0001933	0	-0.0001833	0	-9.18e-05	0	0.51	-0.0001426	-0.0001257
MQ10	Plag5_c	44.4749	0.0144	34.715	0.4943	0	0.0607	18.933	0.9134	0.0087	99.6144		0.5	529	2.15	57.8	0.91	34.5	0.5	1.48	20.8	0.04	506	0.143	0	-4.88e-05	-0.05	0.007	11.47	0.358	0.71	0.042	0.26	0	0.185	0	-0.0001641	0	-0.000178	0	-0.0002317	0	-0.0001771	0	-9.46e-05	0	0.3	-0.0001443	-0.0001262
MQ10		44.2885	0.01294	34.4718	0.53334	0.008	0.05856	18.8766	0.9045	0.01036	99.1647		1.9	447	1.98	85.9	3.11	37.1	0.44	1.59	17.5	0.22	522	0.197	0.157	-4.85e-05	-0.22	-0.016	6.86	0.1	0.23	0.069	0.21	0	0.079	0	-0.0001629	0	-0.0001768	0	0.0033	0	-0.0001446	0	-8.53e-05	0	0.137	-0.0001293	-0.0001113
MQ10	Plag6_c	43.9766	0.0003	34.781	0.5097	0.0048	0.0394	19.0952	0.6584	0.0206	99.086		0.9	910	1.99	92	3.76	45.1	0.86	2.05	22.9	0.19	506	0.266	0.2	-5.32e-05	-0.16	-0.003	9.38	0.36	0.67	0.063	0.34	0.068	0.125	0	-0.000174	0.013	-0.0001894	0	-0.000266	0	-0.0001221	0	-8.08e-05	0	0.274	-0.0001209	-0.0001037
MQ10	Plag6_r	43.5657	0.0188	34.9078	0.5254	0.0086	0.0409	19.2247	0.5754	0.0137	98.881		5.3	484	1.13	65.4	1.37	41.1	0.6	3.1	22	0	495	0.163	0	-5.65e-05	0.13	-0.009	10.37	0.35	0.59	0.087	0.3	0	0.144	0.03	-0.000184	0	-0.000199	0	-0.000283	0	-9.75e-05	0	-7.49e-05	0	0.5	-0.0001108	-9.38e-05
MQ02	plag1_c	45.6534	0.0026	34.5228	0.3709	0.0018	0	18.4887	1.2842	0.0209	100.345		6.9	168	2.71	12.8	0.29	37.8	0.35	2.9	23.1	0.06	534	0.119	-0.0001753	-0.0001778	0.48	-0.05	32.4	2.15	2.37	0.193	0.42	-0.000519	0.267	-0.0002821	-0.0002883	-0.0002293	-0.0001279	-0.000489	-0.0001	0	-0.0003251	-0.000144	-0.0001583	7.65e-05	3.9	-0.0002817	-0.0002514
MQ02	plag1_m	43.9495	0.0032	35.7652	0.2272	0	0.0088	19.7835	0.6281	0.0147	100.38		3.7	84	2.06	21.2	0.15	48.3	-0.08	1.05	17.7	-0.01	426	0.083	-0.0001822	-0.000184	-0.09	0.042	26.6	0.92	1.74	0.18	0.26	-0.000556	0.15	-0.000321	-0.00028	-0.000256	-0.000126	-0.000498	-9.87e-05	0	-0.000324	-0.0001707	-0.0001578	3.54e-05	4.9	-0.00028	-0.000254
MQ02	plag1_r	46.0243	0.0084	33.7598	0.4661	0	0.0199	17.7721	1.5881	0.024	99.6627		6.2	161	2.36	14.9	0.33	37	-0.07	2.5	21.7	0.16	509	0.1	-0.0001515	-0.0001599	0.27	-0.028	29	1.68	2.25	0.13	0.32	-0.000505	0.153	-0.000299	-0.000232	-0.000235	-0.0001067	-0.000423	-8.54e-05	0	-0.000261	-0.0001718	-0.0001353	-7.76e-06	6	-0.00024	-0.000224
MQ02	plag_c	44.6847	0.0027	34.7295	0.289	0.0134	0.0027	18.737	0.9628	0.0133	99.4351		7.2	214	1.91	24.3	0.39	40	0.08	0.81	20.3	-0.04	504	0.111	-0.0001527	-0.0001577	-0.03	-0.004	29.8	1.97	2.29	0.255	0.43	-0.000534	0.184	-0.000333	-0.000227	-0.000259	-0.0001068	-0.00041	-8.35e-05	0	-0.000249	-0.000204	-0.0001346	-5.19e-05	5.1	-0.000239	-0.000223
MQ02	plag_r	45.5685	0.0008	34.0834	0.3549	0	0.0182	18.0542	1.5011	0.0212	99.6023		5	151	2.05	15.1	0.22	36.7	-0.05	2.5	21.6	0.09	500	0.062	-0.000138	-0.0001491	0.08	-0.018	30.9	1.66	2.19	0.15	0.56	0.11	0.178	-0.000333	-0.0001933	-0.000261	-9.49e-05	-0.000379	-7.34e-05	0	-0.000221	-0.0002092	-0.0001215	-8.97e-05	3	-0.000221	-0.0002041
MQ02	Plag_c	46.0437	0	34.0855	0.3448	0	0.015	17.9008	1.6022	0.0231	100.015		9	191	2.15	13.8	0.54	42.9	7.6	11.4	22.4	0.12	511	0.117	0.21	-0.000158	-0.24	0.086	30.5	1.99	2.74	0.148	0.44	-0.000579	0.26	-0.00039	-0.000195	-0.000299	-9.77e-05	-0.000387	-7.76e-05	0	-0.000217	-0.000259	-0.0001304	-0.0001446	3.7	-0.00023	-0.000225
MQ02	Plag_r	45.2842	0.0107	34.162	0.4664	0.0183	0.0184	18.1772	1.3197	0.0171	99.474		14	165	2.91	14	0.39	35.1	0.16	3.5	25.1	0.04	529	0.103	-0.0001282	-0.0001438	-0.17	0.05	31.9	2	2.37	0.183	0.51	0.1	0.219	-0.000386	-0.0001626	-0.000295	-8.45e-05	-0.000345	-6.57e-05	0	-0.0001748	-0.000261	-0.0001124	-0.000186	5	-0.0001983	-0.000198
MQ02	Plag_c	44.406	0	34.84	0.2595	0.0095	0.0158	18.9888	0.8891	0.016	99.4247		5.6	137	1.93	16.4	0.42	40.5	0.15	2.3	21.9	0.12	517	0.125	-0.0001165	-0.0001335	-0.27	0.053	32.4	1.91	2.33	0.107	0.4	-0.000546	0.263	-0.000393	-0.0001345	-0.000298	-7.45e-05	-0.000312	-6.03e-05	0	-0.0001508	-0.000279	-0.0001052	-0.0002248	2.8	-0.0001851	-0.000188
MQ02	Plag_r	49.7289	0	33.0562	0.4816	0.0096	0.0315	16.176	2.4144	0.0441	101.942		6.5	256	1.87	27.8	0.58	35.1	0.19	3	25.9	0.59	515	0.18	0.62	0.036	0.23	0.072	39.1	1.98	2.73	0.147	0.48	-0.000503	0.259	-0.000382	-0.0001068	-0.000289	-6.32e-05	-0.000269	-4.98e-05	0	-0.0001147	-0.000274	-8.91e-05	-0.000256	3.1	0.022	-0.000168
MQ02	plag_c	43.7612	0.0008	35.8045	0.2168	0	0.0114	19.6436	0.555	0.0096	100.003		-6	122	2.43	20.3	0.71	46.3	0.2	3.9	26.9	0.2	545	0.08	-0.0001105	-0.0001335	-0.4	0.009	32.8	2.33	2.74	0.104	0.41	-0.000608	0.154	-0.000462	-0.0001023	-0.000348	-6.59e-05	-0.000286	-5.41e-05	0	-0.0001121	-0.000348	-9.76e-05	-0.000345	6.4	-0.0001738	-0.000188
MQ02	plag_r	45.9375	0.0112	33.6638	0.6195	0.0183	0.0156	17.4977	1.7616	0.026	99.5512		12	161	1.11	19.7	0.66	37.7	0.31	2.7	21.2	0.09	483	0.032	0.16	-0.000105	-0.23	0.002	28.6	2.01	2.54	0.118	0.39	-0.000519	0.22	-0.0004	-6.37e-05	-0.000304	-4.83e-05	-0.00021	-3.85e-05	0	-6.92e-05	-0.000308	-7.34e-05	-0.000322	3.6	-0.0001306	0.023
MQ02	plag_c	45.7602	0	34.4037	0.3433	0.009	0.0174	18.2055	1.3506	0.0304	100.12		-4.9	147	2.01	16.8	0.48	40	0.2	3	22.5	-0.04	521	0.015	-7.56e-05	-0.0001019	-0.12	0.019	33.5	1.64	2.21	0.196	0.41	-0.000543	0.125	-0.000435	-4.12e-05	-0.000327	-4.14e-05	-0.000198	-3.38e-05	0	-4.56e-05	-0.000338	-6.77e-05	-0.000386	3.7	-0.0001171	-0.0001391
MQ02	plag_r	45.4395	0.0006	34.4465	0.5352	0.0018	0.0139	18.2786	1.3848	0.0239	100.125		9	176	2.81	18.4	0.06	37.6	-0.03	2.5	27	0.14	539	0.181	-8.13e-05	-0.0001115	0.04	-0.053	31.5	2.07	2.35	0.224	0.53	-0.000625	0.263	-0.000524	-2.47e-05	-0.000383	-3.83e-05	-0.0001963	-3.37e-05	0	-2.52e-05	-0.000413	-7.15e-05	-0.000497	4.7	-0.0001229	-0.0001545
MQ08	plag_c	46.2623	0.0008	34.1527	0.3317	0.0244	0.0071	17.8804	1.6025	0.0222	100.284		1.9	183	2.33	25.5	0.61	42.2	0.02	2.2	25.1	-0.16	473	0.38	0.16	0.192	0.05	0.19	36.9	2.46	3.69	0.44	1.27	-0.000847	0.57	0.15	0.205	0.24	0.173	0.132	0.089	0.07	0.164	0.2	0.155	0.1	2.49	0.163	0.202
MQ08	plag_r	49.9953	0.0201	31.7423	0.4438	0.0095	0.0487	14.8568	3.0276	0.065	100.209		0.9	160	2.35	28.7	0.19	33.5	0.09	1.38	19.4	-0.04	433	0.36	-0.000165	0.01	0.34	0.056	28.3	1.86	3.35	0.262	0.82	0.2	0.202	-0.000773	0.023	0.081	0.037	-0.000349	-0.000291	-0.001114	-0.000387	-0.000708	-0.000503	-0.000584	1.5	-0.00015	-0.000446
MQ08	plag_r	54.1712	0.0189	28.6483	0.3339	0.0319	0.0283	11.5041	5.1128	0.1173	99.9667		0.4	111	1.21	29.3	0.15	27.2	-0.008	1.78	16.94	0.14	358	0.276	-0.000143	-4.85e-05	0.03	0.057	17.53	1	2.25	0.169	0.52	-0.00054	0.333	-0.000607	-0.000135	-0.000387	0.039	-0.000265	-0.000227	-0.000806	-0.000311	-0.000502	-0.000364	-0.000453	0.97	-0.0001302	-0.000337
MQ08	plag_r (REPEAT)	54.1712	0.0189	28.6483	0.3339	0.0319	0.0283	11.5041	5.1128	0.1173	99.9667		0	322	1.72	26	0.31	30.6	0.157	1.61	16.5	0.12	362	0.177	0.274	-5.24e-05	-0.01	0.03	12.56	0.66	1.34	0.117	0.5	0.099	0.264	-0.000594	-0.00013	-0.000378	-0.000329	-0.000253	-0.000223	-0.000715	-0.000305	-0.000464	-0.000334	-0.000433	0.91	-0.0001492	-0.000311
MQ08	plag_m	45.7667	0	34.0409	0.3583	0	0.0187	17.8471	1.527	0.017	99.5757		3.1	356	2.32	33.5	0.25	39.6	0.57	0.65	18.9	0.03	466	0.169	0.22	-8.23e-05	0.01	-0.013	32	1.5	3	0.305	0.88	-0.000754	0.221	-0.000873	-0.0001848	-0.000557	0.005	-0.000358	-0.00033	-0.000988	-0.000447	-0.000657	-0.000457	-0.000658	2.21	-0.000248	-0.000456
MQ08	plag_c	44.2623	0.0157	35.2753	0.2721	0.0173	0.0236	19.0959	0.875	0.0222	99.8594		4	116	1.59	34.3	0.58	38.7	0.17	1.1	18.8	0.13	521	0.254	-0.000293	-9.67e-05	0.12	-0.015	35.7	1.3	2.47	0.253	0.7	-0.00083	0.27	-0.000979	-0.0002007	-0.000621	-0.000609	-0.000393	-0.000366	-0.001009	-0.0005	-0.000698	-0.000477	-0.000739	2.36	-0.000306	-0.000489
MQ08	plag_c	44.4367	0.0041	35.7959	0.2808	0.0317	0	19.6264	0.575	0.0152	100.766		2	96	2.58	34.6	0.33	41.5	0.12	2.4	18.8	0.31	441	0.203	-0.0003311	-0.0001069	-0.365	0.004	34	0.97	2.25	0.163	0.75	-0.000867	0.184	-0.00105	-0.0002101	-0.000647	-0.000686	-0.000407	-0.000393	-0.000968	-0.00053	-0.000676	-0.000456	-0.000765	2.11	-0.000354	-0.000497
MQ08	plag_darkedge	54.0211	0.0053	29.1493	0.3605	0.019	0.0404	11.9702	4.9084	0.1074	100.582		8.4	880	2.62	150	0.83	58.5	0.07	10.1	26.2	2.02	568	1.22	6	0.081	0.17	0.064	64.2	2.99	5.3	0.5	1.67	0.38	0.82	0.43	0.017	0.077	0.046	0.011	0.012	-0.00085	-0.000519	0.059	-0.00041	-0.000759	3.22	0.106	-0.000469
MQ08	plag_r	45.1587	0.0149	34.6294	0.3968	0	0.0214	18.5112	1.1958	0.0287	99.9569		3.6	182	2.56	33.6	0.13	35.9	0.02	1.71	24.4	0.32	519	0.135	-0.000404	-0.0001268	0.23	0.046	35.2	2.16	3.25	0.26	1.05	-0.000898	0.226	-0.001125	0.009	-0.00065	-0.000792	-0.000409	-0.000398	-0.000799	-0.000576	-0.0006	-0.000409	-0.00079	2.47	-0.000435	-0.000478
MQ08	plag_c	44.2816	0	35.1948	0.2837	0	0.0107	19.1215	0.8743	0.0152	99.7818		5.2	132	3.27	79	4.3	35.6	0.22	2.8	18.4	0.02	491	0.163	-0.000426	-0.0001319	0.14	-0.035	30	0.77	1.74	0.086	0.57	0.017	0.237	-0.001109	-0.0002014	-0.000668	-0.000836	-0.000399	-0.000414	-0.000736	-0.000576	-0.00057	-0.000365	-0.00082	1.89	-0.000468	-0.000482
MQ08	plag_r	52.8303	0.0239	29.2728	0.3073	0.001	0.0302	12.3829	4.2584	0.0984	99.2052		7.4	247	2.82	57.9	0.22	25.7	0.22	1.9	25.8	0.04	464	0.26	-0.000373	-0.0001152	0.55	0.015	43.8	2.02	3.72	0.261	1.03	0.075	0.59	-0.000948	-0.0001662	-0.000557	-0.000736	-0.000324	-0.000346	-0.000538	-0.000488	-0.000443	-0.000282	-0.000692	2.03	-0.000413	-0.000389

## Sheet: Olivine Laser
Olivine trace element analyses
		wt. %											All values in ppm
Sample	Data Point	SiO2	TiO2	Al2O3	Cr2O3	FeO	MnO	MgO	NiO	CaO	TOTAL		Li	Ca	Sc	Ti	V	Cr	Mn	Co	Ni	Cu	Zn	Ga	Rb	Sr	Y	Zr	Nb	Cs	Ba	La	Ce	Pr	Nd	Sm	Eu	Gd	Tb	Dy	Ho	Er	Tm	Yb	Lu	Hf	Ta	W	Pb
MQ29	olivine7_c	38.4425	0.035175	0.036706	-0.01178	24.5391	0.547486	37.8323	-0.05778	0.159938	101.524		1.5	1470	10.62	92.9	5.13	-1	6530	270.7	83.3	3.77	263.9	0.41	-0.018	0.28	0.156	0.007	0.027	0	-0.033	-8.25e-05	-7.04e-05	0.019	-0.000631	-0.000712	-0.002	-0.000511	0.0134	-0.000756	0.024	0.024	0.039	0.062	0.049	-0.000272	0.012	-0.000467	0.108
MQ29	olivine7_m	38.096	0.006558	0.004391	-0.02992	25.3926	0.602118	36.5926	-0.04512	0.178772	100.798		1.5	1570	12.76	98.4	4.86	-0.2	7160	266.1	84	3.72	282.9	0.31	-0.003	-0.67	0.187	0.043	-0.0001705	-0.006	0.046	-0.0001045	-8.66e-05	-6.22e-05	-0.000584	-0.00066	-0.00787	-0.000499	0.0066	-0.000832	0.0035	0.006	-0.000239	0.059	0.016	-0.0002496	0.0024	-0.000433	0.087
MQ29	olivine7_r	37.8754	0.052407	0.063558	-0.00907	23.8514	0.445796	38.0016	-0.03409	0.206287	100.453		1.5	1580	9.52	117.8	5.5	0	5230	284.7	86.2	5.07	208.3	0.215	0.04	-0.16	0.175	0.088	-0.0001763	-0.022	0.173	-0.0001263	0.021	-6.86e-05	-0.000547	-0.000599	0.000817	-0.000486	-0.00027	-0.000894	-0.000311	-0.000632	-0.000293	0.125	0.0015	-0.0002321	-0.000282	-0.000408	0.122
MQ29	olivine6_m	38.2996	0.01177	0.035645	-0.01232	24.3757	0.525293	36.9668	-0.06363	0.159409	100.298		3.5	6450	10.75	496	17.6	-1.7	5030	274.1	86.4	28.2	201.4	1.51	1.9	12.3	2.65	4.06	0.158	0.46	4.12	0.46	1.55	0.265	0.86	0.25	0.098	0.47	0.069	0.42	0.087	0.317	0.028	0.35	0.034	0.122	-0.000307	-0.000391	0.8
MQ29	olivine6_r	35.653	0.054378	0.100356	-0.00848	33.0232	0.627254	29.9252	-0.07928	0.24781	99.5434		0.9	1740	9.81	90.7	4.89	0.1	5290	262.7	76.9	3.62	211.3	0.21	-0.022	0.52	0.086	0.035	-0.00018	0.016	0.1	-0.000157	0.013	-7.68e-05	-0.00043	-0.000458	-5.5e-06	-0.000434	-0.000345	-0.001001	0.0013	0.05	0.0066	0.038	0.0029	-0.000184	-0.000272	-0.000332	0.36
MQ29	olivine5_c	38.2605	0.010228	0.014063	0.004859	24.8639	0.637924	36.8349	-0.04508	0.142328	100.724		-0.2	2260	12.24	114.2	5.53	1	7150	264.1	85.6	6.5	291	0.19	0.13	0.8	0.34	0.24	-0.000205	0.037	0.54	0.068	0.055	0.016	0.086	-0.000462	3.62e-06	-0.000459	-0.00041	-0.001099	0.0044	0.024	-0.000472	0.015	0.032	-0.0001803	-0.000298	0.031	1.31
MQ29	olivine5_r	38.9295	0.012432	0.119465	-0.00074	22.4812	0.361143	39.5844	-0.02003	0.173833	101.641		0.9	1790	12.35	116.1	5.56	-0.7	5310	287	84.3	4.11	206.5	0.126	-0.047	-0.05	0.176	-7.46e-05	-0.0001957	-0.009	-0.014	-0.0001994	-0.0001553	-8.99e-05	-0.000364	-0.000374	-5.63e-05	-0.000423	-0.000418	-0.001098	0.0041	-0.000851	0.013	0.027	-0.000514	-0.0001514	-0.0002849	-0.0002803	0.038
MQ27	olivine2_c	39.7692	-0.01288	-0.00887	0.007406	20.3697	0.284783	41.6835	0.009689	0.172329	102.275		14	1560	12.1	94.3	6.13	12	3520	307	415	3	137	0.21	0.2	0.4	0.005	-0.000228	0.012	-0.06	0.018	-2.83e-05	-4.63e-05	-2.96e-05	-0.000332	-0.0001911	-1.57e-05	-0.0001831	-0.000232	-0.0001124	-0.0001739	-9.18e-05	-0.0001102	0	-4.33e-05	-6.98e-05	-5.81e-05	-0.0001342	0.046
MQ27	olivine2_r	37.0919	-0.00919	0.076081	-0.00243	20.3643	0.287362	38.2424	0.004467	0.203141	96.2581		7.2	1610	11.02	74.1	7.31	10.5	3490	313	386	2.8	145	0.43	-0.31	1.2	0.15	-0.000214	-3.11e-05	0.14	0.054	-2.833e-05	-4.86e-05	-3.02e-05	-0.000337	-0.0002028	-4.12e-05	-0.0001797	0.011	-0.0001131	0.019	-9.06e-05	-0.0001096	0	-4.44e-05	-7.38e-05	-5.99e-05	-0.0001417	-0.000996
MQ27	olivine3_c	38.982	0.011011	0.010731	0.013377	19.8889	0.285275	41.549	-0.00595	0.122231	100.857		9.7	1440	11.2	69.5	6.54	32.2	3240	299	557	5.1	137	-0.000269	0.07	0.8	0.026	-0.000227	-3.43e-05	-0.08	0.099	-3.11e-05	-5.4e-05	-3.39e-05	-0.000379	-0.0002335	-7.08e-05	-0.0001991	-0.000227	-0.0001248	-0.000155	-0.0001006	-0.0001209	0	-5.03e-05	-8.39e-05	-6.65e-05	-0.0001606	0.017
MQ27	olivine3_r	39.2681	0.008227	-0.03821	0.01003	20.4364	0.318898	41.4202	-0.01414	0.175025	101.584		17	1570	10.9	74.6	7.7	5.8	3590	325	437	1.5	136	0.07	-0.05	1	0.21	-0.000231	-3.74e-05	-0.42	0.14	-3.39e-05	-5.85e-05	-3.73e-05	-0.000408	-0.000257	-9.74e-05	-0.000209	-0.0002259	-0.0001318	-0.0001479	-0.0001058	-0.0001279	0	-5.41e-05	-9.29e-05	-7.23e-05	-0.0001776	-0.000952
MQ27	olivine6_c	39.4887	0.019151	0.00893	0.01361	19.208	0.319096	42.019	-0.03052	0.181947	101.228		11	1640	10.9	71	7	43.7	3210	309	554	6.7	142	0.02	-0.02	1.4	0.22	-0.000254	-4.3e-05	-0.27	0.082	-3.82e-05	-6.53e-05	-4.27e-05	-0.000471	-0.0003	-0.000134	-0.000235	-0.000248	-0.00015	-0.000148	-0.0001202	-0.000144	0	-6.2e-05	-0.0001081	-8.26e-05	-0.000206	-0.000944
MQ27	Av. Rim	38.5816	0.00314983	0.0405738	-0.000706667	20.2654	0.303108	40.2829	-0.00891083	0.191359	99.6586		3	1680	10.68	70.2	7.08	5.5	3530	315	403	2.8	140	-0.000409	-0.34	-0.4	0.047	-0.000256	-4.65e-05	-0.09	-0.0019	-4.08e-05	-6.75e-05	-4.62e-05	-0.000502	-0.000322	-0.000164	-0.000247	-0.00025	-0.0001546	-0.0001423	-0.0001238	-0.0001491	0	-6.63e-05	-0.0001158	-8.73e-05	-0.00022	0.017
MQ27	olivine7_c	39.4824	-0.00971	0.016865	-0.00214	20.0034	0.269409	41.4947	0	0.182195	101.437		3	1270	11.7	78.6	5.97	12.2	3430	296	494	4.9	150	0.19	0.52	0.2	-0.079	-0.000284	0.013	-0.14	0.082	-5.96e-05	-7.45e-05	-6.35e-05	-0.0007	-0.000503	-0.000345	-0.000325	-0.000258	-0.000212	-8.36e-05	-0.0001672	-0.0002039	0	-8.59e-05	-0.0001811	-0.0001266	-0.000337	-0.000535
MQ27	Av. Rim	38.5816	0.00314983	0.0405738	-0.000706667	20.2654	0.303108	40.2829	-0.00891083	0.191359	99.6586		-3	3260	11.6	186	14.7	9.4	3350	290	453	0.6	147	0.52	0.13	5.4	0.37	0.29	-6.76e-05	-0.02	1.02	-6.25e-05	0.053	-6.59e-05	-0.000725	-0.000519	0.035	-0.00033	-0.000262	-0.0002192	0.018	-0.0001731	-0.0002125	0	0.005	-0.0001872	-0.0001312	-0.000354	-0.000491
MQ27	olivine5_c	39.9408	0.020106	0.021717	-0.00015	18.1187	0.299518	43.0702	0.052222	0.131096	101.654		3	1740	13.5	81.1	7.2	73	3210	291	759	3	147	0.032	0.56	1.4	0.123	-0.0002983	-7.8e-05	0.14	0.02	-6.95e-05	-8.92e-05	-7.27e-05	-0.000793	-0.000591	-0.000477	-0.000366	-0.0002588	-0.000242	-5.07e-05	-0.0001874	-0.0002334	0	-9.83e-05	-0.0002171	-0.0001503	-0.000402	0.059
MQ27	Av. Rim	38.5816	0.00314983	0.0405738	-0.000706667	20.2654	0.303108	40.2829	-0.00891083	0.191359	99.6586		11	1500	11.9	69.2	7.81	5	3470	305	417	3.5	160	-0.000792	0.6	0.2	0.088	-0.000303	-8.16e-05	0.35	0.068	-7.29e-05	-9.64e-05	-7.56e-05	-0.000818	-0.000615	-0.000515	-0.000377	-0.000261	-0.0002501	-4.57e-05	-0.0001952	-0.0002428	0	-0.0001042	-0.0002308	-0.0001592	-0.000427	0.048
MQ27	olivine inc_c (in plag3)	39.1401	0.024569	0.03891	-0.00501	20.1995	0.307816	41.6127	-0.05129	0.157001	101.424		-2.9	1870	12.7	85	7.7	16.2	3510	293	537	-1.6	148	0.27	-0.06	0.3	-0.033	-0.000298	-0.0001098	0.02	-0.00272	-0.0001207	-0.000268	-3.97e-05	-0.000505	0	0	0	0	0	-0.0001706	0	0	0	-0.0001603	0	-0.0002087	0	-8.35e-05
MQ27	olivine inc_r (in plag3)	39.1565	0.021563	0.03126	-0.00879	20.0635	0.320897	41.0642	0.006689	0.187162	100.843		4	1730	12.26	81.7	8.27	18.5	3330	297.7	566	-1.5	152	0.1	0.31	0.6	-0.018	-0.000293	-0.0001088	0.25	0.15	-0.0001202	-0.000268	-3.95e-05	-0.000497	0	0	0	0	0	-0.0001681	0	0	0	-0.0001563	0	-0.0002204	0	-7.38e-05
MQ09	cpx_amph	37.6351	0.008	0.0226	0.01	24.6108	0.583	36.5175		0.0902	99.4772		11	3230	6.71	376	18.8	-0.2	7010	307	75	8	363	1.14	0.014	3.6	1.02	2.06	0.183	0.014	3.27	0.282	1.1	0.108	0.41	0.036	0.043	0.19	0.014	0.136	0.02	0.093	-0.0001702	0.000708	0.042	0.057	-0.0001258	-0.000534	0.3
MQ09	cpx_amph	38.2046	0.0188	0.0043	0	24.1126	0.6875	36.9022		0.0865	100.017		12.8	950	5.25	76	3.47	0.4	7480	336.3	74	2.1	389	0.31	0.11	-0.01	0.131	0.081	-3.63e-05	-0.019	0.08	-9.45e-05	-8.58e-05	-8.95e-05	-0.000746	0.001429	-0.000498	-0.000551	-0.0001338	-0.000491	-0.000277	-0.0006	-0.0002106	0.0012	-0.000189	-0.000412	-0.0001752	-0.000699	0.161
MQ09	amph_cpx_mid	37.8844	0.0194	0.02	0.0079	25.3387	0.6693	35.8037		0.0893	99.8327		14.5	1820	6.7	257	12.9	0.7	7590	330	64.2	3.29	385	0.51	0.045	0.19	0.28	0.41	0.06	-0.027	1.25	0.047	0.23	0.023	0.056	-0.000801	0.026	-0.001004	-0.0002302	-0.000936	0.0047	-0.001135	-0.000317	0.001432	0.0075	-0.000783	-0.000319	-0.001137	0.111
MQ09	amph_cpx	37.5004	0.0083	0.0039	0	25.5018	0.6713	36.0016		0.1031	99.7904		10.9	3970	12.25	443	39.9	0.3	6320	226.9	43.8	6.6	309	2.68	0.022	0.04	0.82	1.8	0.0036	0.016	1.64	0.053	0.223	-0.0001752	0.028	-0.00225	0.007	-0.001019	0.0032	0.091	0.027	0.096	0.0059	0.13	0.014	0.018	-0.000322	-0.001141	0.091
MQ14	olivine_c	38.3341	0.000757	0.007594	-0.0215	24.6488	0.520519	37.2553	-0.00666	0.140169	100.879		2.71	1580	13.9	100.8	7.07	4.9	5980	295	250	1.98	287	0.3	-0.015	0.03	0.131	0	-1.181e-05	-0.018	0.029	0	0	0	0	0	-3.54e-05	0	-6.14e-05	0	0.0052	0	-8.27e-05	0	-5.42e-05	0	-7.36e-06	0	0.135
MQ14	Av_rim	38.4068	0.0062962	0.032757	-0.0025526	24.4225	0.523028	37.1017	-0.027706	0.169955	100.633		2.8	1990	13.19	99.8	6.72	7.3	6270	299	249	3.21	296	0.29	0.17	-0.64	0.167	0.053	-7.7e-07	0.013	0.098	0	0	0	0	0	0.013	0	-6.61e-05	0	0.023	0	-9.21e-05	0	0.019	0	2.35e-06	0	0.2
[truncated: 2 more columns]

[truncated: 4 more sheets: Amphibole Laser, Cpx Laser, Opx Laser, Laser stds]
