# Supplementary material for: Plutonic xenoliths from Martinique, Lesser Antilles: evidence for open system processes and reactive melt flow in island arc crust
Source: Contrib Mineral Petrol. 2016 Sep 27;171(10):87. doi: 10.1007/s00410-016-1299-8 (PMC7175713; doi:10.1007/s00410-016-1299-8)
Supplement: Supplementary file 7 — Model estimates of temperature, oxygen fugacity and melt SiO2 composition for Martinique plutonic xenoliths (XLSX 46 kb) [file 410_2016_1299_MOESM7_ESM.xlsx]

## Sheet: Sheet1
Online Resource 6. Model estimates of temperature, oxygen fugacity and Melt composition for Martinique plutonic xenoliths.
		Temperature					Oxygen fugacity	Melt SiO2 (wt. %)
Samples	Plutonic type	Put (2016)	R & R (2012)	H & B (1994)	G & E (2008)		ƒO2 (ΔNNO)*	Putirka (2016)
MQ27	olivine gabbro	993-1010	965-985	858-1108			2.2–2.9	50.3
MQ14	olivine gabbro	932-987	943-990	904-1098			1.7–2.5	58.8
MQ10	Plagioclase hornblendite	951-1007	934-988	960-1105			1.6–2.7	52.8
MQ31	hb gabbro	921-994	919-982	1000-1123			1.2–2.0	55.9
MQ11	hb gabbro	898-938	891-941	815-1092			0.9–1.6	63.4
MQ09	hb gabbro	903-943	901-956	960-1060			1.1–3.3	63.6
MQ12	hb gabbro	882-949	916-1005	948-1056			0.6–1.8	64.6
MQ01	hb gabbronorite	800-896	790-903	878-1052			0.9–1.7	70.3
MQ02	hb gabbronorite	804-891	796-919	807-1041			1.0–2.2	69.7
MQ36	hb gabbro	974-1024	942-999	864-1119			1.7–3.4	51
MQ59B	hb gabbro	958-1008	939-970	865-1083			2.1–2.6	51.3
MQ29	hb gabbro	973-1002	953-967	861-1078			1.7–2.5	52.3
MQ08	hb gabbronorite	782-908	781-917	803-974	880-881		0.8–2.4, 0.6	70.6
MQ06	gabbronorite				894-909		0.8
MQ60	gabbronorite				646-756		0–0.3
MQ63	gabbronorite				747-874		-0.2–0.3
Put (2016): Putirka (2016); R & R (2012): Ridolfi and Renzulli (2012); H & B (1994): Holland and Blundy (1994); G & E (2008): Ghiorso and Evans (2008)
*Oxygen fugacity estimates using Ridolfi and Renzulli (2012), estimates in italics using Ghiorso & Evans (2008)
